# Supplementary material for: Clinical accuracy of instrument-based SARS-CoV-2 antigen diagnostic tests: a systematic review and meta-analysis
Source: Virol J. 2024 Apr 29;21:99. doi: 10.1186/s12985-024-02371-5 (PMC11059670; doi:10.1186/s12985-024-02371-5)
Supplement: Supplementary file 3 — Supplementary Material 3 [file 12985_2024_2371_MOESM3_ESM.xlsx]

## Sheet:  Overview 
		Overview of sample conditions, symptom status and extracted and used data for meta-analysis
		Used Data												Extracted Data							Type of RT-PCR used (LOD as per manufacturer's instructions [if publicly available])	RT-PCR sample type	Persons tested	Predominant SARS-CoV-2 variant
		Author	Study location	Sample type	IFU conform	Sample condition	Sample size	Sensitivity	lower 95% CI	upper 95% CI	Specificity	lower 95% CI	upper 95% CI	Sample size	Sensitivity	lower 95% CI	upper 95% CI	Specificity	lower 95% CI	upper 95% CI
	Abbott, BinaxNOW (LFA)	ADVIA Centaur SARS-CoV 2 Ag, Siemens Healthineers (lab-based, chemiluminescent immuoassay; LOD:624 TCID50/ML )
f133.1		Peck Palmer, s35	USA	NP	yes	frozen	347	85,3*	80,5*	89,3*	97.3	90.7	99.7	347	85.6	81.5	89.1	97.3	90.7	99.7	XpertXpress (LOD: 0.02 PFU/ml)	NP	symptomatic, high risk contact, screening independent of symptoms	wildtype, Alpha, Delta
	Abbott, Panbio (nasal sampling, LFA)	AFIAS COVID-19 Ag, Boditech Med Inc. (POC, fluorescence immunoassay, reguires reader; LOD: N/A)
f42.1		Baccani, f165.3	Italy	NP	no	unclear	81	37.5	18,8*	59,4*	100	93,7*	100	81	37.5	20.4	57.4	100	93.7	100	Allplex (LOD: 4,167 copies/ml)	NP	unclear	unclear
		Lanari, K9.2	Italy	NP	no	fresh	765	86.4	75	93.9	98.3	97.1	99.1	765	86.4	75	93.9	98.3	97.1	99.1	ELITe InGenius (LOD: N/A); XpertXpress (LOD: 0.02 PFU/ml); Simplexa (LOD: 500 copies/ml)	AN	symptomatic, high risk contact, screening independent of symptoms	wildype, Alpha
		Atellica Solution (lab-based, chemiluminescen immunoassay; LOD: N/A)
		Hörber, S20.1	Germany	AN/MT	yes	fresh	447	88.5	83.7	92,3*	99.5	97.4	99.9	447	88.5	83.7	91.9	99.5	97.4	99.9	TaqPath (LOD: 1.98 * 10^3 NDU/ml);	NP	symptomatic, high risk contact, screening independent of symptoms	Omicron
	Becton, Dickinson and Company, BD Antigen Test (LFA)	BD Veritor, Becton, Dickinson and Company (LFA; requires reader; LOD as per manufacturer's instructions: 1.4 * 10^2 TCID50/ml)
f45.1		Pekosz, a28.1	USA	NP	yes	frozen	251	96.4	81,7*	99,9*	98.7	96.1	99.7	251	96.4	82.3	99.4	98.7	96.1	99.7	Lyra (LOD: 0.8 copies/µl)	NP	symptomatic	wildtype
		Van de Moeren, a39.1	Netherlands	NP	yes	frozen	351	94.1	71,3*	99,9*	100	98.9	100	351	94.1	71.1	100	100	98.9	100	Cobas (LOD: 0.009 TCID50/ml); RealTime (LOD: 200 copies/ml)	NP	symptomatic	wildtype
		Young, a43.1	USA	NP	yes	frozen	251	76,3*	59,8*	88,6*	99,5*	97,4*	99,9*	251	76.3	60.8	87	99.5	97.4	99.9	Lyra (LOD: 0.8 copies/µl)	NP	symptomatic	wildtype
		Caruana, f34.1	Switzerland	NP	yes	stored	532	41.2	32,1*	50,8*	99,8*	98,7*	100*	532	41.2	#	#	99.7	#	#	Cobas (LOD: 0.009 TCID50/ml); GeneXpert (LOD: 0.02 PFU/ml); VIASURE (LOD: >=10 RNA copies/reaction)	NP	symptomatic, screening independent of symptoms	wildtype
		Marti, f46.2	USA	AN/MT	yes	unclear	32	93.75	79,2*	99,2*	#	#	#	32	93.75	#	#	100	#	#	XpertXpress (LOD: 0.02 PFU/ml)	AN/MT	symptomatic	wildtype
		Kilic, f71.1	USA	AN/MT	yes	fresh	1384	66.4	57	74.9	98.8	98.1	99.3	1384	66.4	57	74.9	98.8	98.1	99.3	Simplexa (LOD: 500 copies/ml)	NP	symptomatic	wildtype
		Yin, f82.1	Belgium	NP	yes	fresh	177	87.7	80	92.7	#	#	#	177	87.7	80	92.7	#	#	#	Cobas (LOD: 0.009 TCID50/ml)	NP	symptomatic	wildtype
		Koeleman, f103.1	Netherlands	NP	yes	stored, frozen	40	77.5	61,5*	89,2*	#	#	#	40	77.5	61.1	88.6	#	#	#	ELITe InGenius (LOD: N/A); inhouse (LOD: N/A); XpertXpress (LOD: 0.02 PFU/ml)	NP	symptomatic	wildtype
		Christensen, f109.1	USA	AN/MT	no	fresh	278	86.7	75,4*	94,1*	99.5	97.4	99.9	278	86.7	75.8	93.1	99.5	97.4	99.9	Lyra (LOD: 0.8 copies/µl)	NP	symptomatic	wildtype
		Frediani, f139.1	USA	NP	no	frozen	48	50*	#	#	#	#	#	48	50	#	#	#	#	#	Simplexa (LOD: 500 copies/ml)	NP	unclear	wildtype
		Karon, f148.1	USA	NP	yes	frozen	347	66.5	59,4*	73*	100	97.5	100	347	66.5	59.6	72.7	100	97.5	100	TibMolBiol (LOD: 1-10 copies/reaction)	NP	symptomatic, screening independent of symptoms	unclear
		Wee, k17.1	Singapore	unclear	no	fresh	6665	93.6	78.6	99.2	99.8	99.7	99.9	6665	93.6	78.6	99.2	99.8	99.7	99.9	unclear	unclear	symptomatic, high risk contact, screening independent of symptoms	Delta
		Greub, s16.3	Switzerland	NP	yes	stored at 4°C	#	71*	61,1*	79,6*	99,5*	97,2*	100*	#	70.9	58.1	81.8	99.7	#	#	Cobas (LOD: 0.009 TCID50/ml); VIASURE (LOD: >=10 RNA copies/reaction); GeneXpert (LOD: 0.02 PFU/ml); Allplex (LOD: 4,167 copies/ml); inhouse (LOD: N/A)	NP	unclear	wildtype
		Navero-Castillejos, s31.1	Spain	NP	yes	frozen	130	77,5*	66,8*	86,1*	100	#	#	130	77.22	#	#	100	#	#	XpertXpress (LOD: 0.02 PFU/ml); TaqPath (LOD: 1.98 * 10^3 NDU/ml)	NP	symptomatic, high risk contact, screening independent of symptoms	wildtype
		Neukam, s32.2	Argentina	NP	yes	fresh	584	66,7*	48,2*	82*	99.8	99	100	584	74.4	59.8	85.1	99.8	99	100	RealStar (LOD: 10 NDU/ml)	NP	symptomatic, high risk contact, screening independent of symptoms	Gamma
		Robinson, s37.1	USA	AN/MT	yes	frozen	99	#	#	#	#	#	#	99	#	#	#	#	#	#	RealStar (LOD: 10 NDU/ml); Cobas (LOD: 0.009 TCID50/ml); PerkinElmer (LOD: 30.467 copies/ml); Aptima (LOD: 0.01 TCID50/ml); NeuMoDx (LOD: 150 copies/ml)	NP	symptomatic, high risk contact, screening independent of symptoms	wildtype
		Wells, s49.1	USA	unclear	no	unclear	409	#	#	#	#	#	#	409	#	#	#	#	#	#	unclear	unclear	screening independent of symptoms	wildtype
	Dräger, Antigen Test SARS-CoV-2 (LFA)	Bioeasy 2019-nCov Antigen Rapid Test Kit,Shenzhen Bioeasy Biotechnology (LFA; requires reader; LOD not publicly available from manufacturer)
f79.1		Krüger, a17.1	Germany	NP	yes	fresh	727	66.7	38,4*	88,2*	93.1	91*	94,9*	727	66.7	41.7	84.9	93.1	91	94.8	Cobas (LOD: 0.009 TCID50/ml); TibMolBiol (LOD: 1-10 copies/reaction); Allplex (LOD: 4,167 copies/ml); Genesig (LOD: 0.33 copies/µl); RealTime (LOD: 200 copies/ml)	NP	symptomatic, high risk contact	wildtype
		Porte, a31,1	Chile	NP	yes	stored	127	93.9	86,3*	98*	100	92,1*	100*	127	93.9	86.5	97.4	100	#	#	RealTime (LOD: 200 copies/ml); Cobas (LOD: 0.009 TCID50/ml)	NP	symptomatic	wildtype
		Weitzel, a41.1	Chile	NP	yes	frozen	111	85	75,3*	92*	100	88,8*	100*	111	85	75.6	91.2	100	89	100	Simplexa (LOD: 500 copies/ml)	NP	symptomatic	wildtype
		Parada-Ricart, a48.1	Spain	NP	yes	fresh	172	73,1*	52,2*	88,4*	85,6*	78,9*	90,9*	172	#	#	#	#	#	#	Lyra (LOD: 0.8 copies/µl)	NP	unclear	wildtype
		Krüger, s25.1	Germany	NP	yes	fresh	727	66.7	38,4*	88,2*	93.1	91	94,9*	727	66.7	41.7	84m8	93.1	91	94.8	TibMolBiol (LOD: 1-10 copies/reaction); Allplex (LOD: 4,167 copies/ml); Cobas (LOD: 0.009 TCID50/ml); RealTime (LOD: 200 copies/ml)	NP	symptomatic, high risk contact, screening independent of symptoms	wildtype, Alpha
	Becton, Dickinson and Company, BD Antigen Test (LFA)	CoviNag-ELISA, XEMA medica (lab-based, Ezyme-linked immunosorbent assay; LOD: 40 pg/ml)
		Mayanskiy, f188.1	Russia	NP	no	frozen	277	90.1	84.8	94	75.8	65.9	84	277	90.1	85.1	93.8	75.8	66.5	83.5	Multiplex (LOD: 10 copies NA/tube)	NP	unclear	wildtype
		Elecsys® Anti-SARS-CoV-2-Antigen-Assays, Roche Diagnostics GmbH (lab-based, Electrochemiluminescence immunoassay; LOD: 22,5 TCID50/ml)
		Nörz, f78.1	Germany	NP	no	stored	3139	60.2	55.2	65.1	99.9	99.6	100	3139	60.2	55.2	65.1	99.9	99.6	100	Cobas (LOD: 0.009 TCID50/ml)	NP	unclear	wildtype
		Ostermann, f157.4	Germany	unclear	yes	stored	408	31.42	22,7*	41,2*	97.69	95.31	99,1*	408	31.42	23.34	40.83	97.69	95.31	98.88	Cobas (LOD: 0.009 TCID50/ml); Allplex (LOD: 4,167 copies/ml); GeneXpert (LOD: 0.02 PFU/ml)	NP	unclear	Alpha
		Iqbal, f171.1	Pakistan	NP	no	stored	170	72.4	63,8*	80*	97,7*	87,7*	99,9*	170	72.4	62.4	78.8	97.7	87.7	99.9	TibMolBiol (LOD: 1-10 copies/reaction)	AN/MT	symptomatic	Alpha
		Audige, f184.1	Switzerland	NP	yes	frozen	407	87.2	81.5	91.6	100	98.3	100	407	87.2	81.5	91.6	100	98.3	100	Cobas (LOD: 0.009 TCID50/ml)	NP	symptomatic, high risk contact, screening independent of symptoms	wildtype, Alpha
		Audige, f184.2	Switzerland	saliva	yes	frozen	307	40.2	29.9	51.3	99.5	97.4	100	307	40.2	29.9	51.3	99.5	97.4	100	Cobas (LOD: 0.009 TCID50/ml)	saliva	symptomatic, high risk contact, screening independent of symptoms	wildtype, Alpha
		Ben Abdelhanin, k4.1	Belgium	NP	yes	stored	225	65.85	56.76	74.16	100	96.49	100	225	65.85	56.76	74.16	100	96.49	100	Allplex (LOD: 4,167 copies/ml)	NP	symptomatic, screening independent of symptoms	Alpha
		Montalvo Villalba, k13.1	Cuba	NP	yes	fresh	132	82,5*	70.9	90.9	97.06	89.9	99.5	132	82.81	71.79	90.12	97.06	89.9	99.46	STAT-NAT (LOD: 10 copies/reaction)	NP	high risk contact	wildtype
		Montalvo Villalba, k13.2	Cuba	NP	yes	fresh	59	79.41	62,1*	91,3*	92	74*	99*	59	79.41	63.2	89.65	92	75.03	98.58	STAT-NAT (LOD: 10 copies/reaction)	NP	symptomatic, high risk contact, screening independent of symptoms	wildtype
		Montalvo Villalba, k13.4	Cuba	NP	yes	fresh	119	78.43	64,7*	88,7*	86.76	76,4*	93,8*	119	78.43	65.37	87.51	86.76	76.72	92.88	STAT-NAT (LOD: 10 copies/reaction)	NP	screening independent of symptoms	wildtype
		Kolesova, s24.1	Italy	NP	no	fresh	110	84,2*	74*	91,6*	100	#	#	110	85	#	#	100	#	#	MutaPLEX® (LOD: 10 copies/reaction)	NP	symptomatic, high risk contact, screening independent of symptoms	unclear
		Lau, s26.1	Singapore	NP	yes	frozen	350	42.6	30	55.9	99.7	98.1	100	350	42.6	30	55.9	99.7	98.1	100	Cobas (LOD: 0.009 TCID50/ml); GeneXpert (LOD: 0.02 PFU/ml)	NP	symptomatic, high risk contact, screening independent of symptoms	Delta
		Salvagno, s40.1	Italy	NP	no	fresh	160	42,7*	33.3	52.5	100	93	100	160	43	33.3	52.5	100	93	100	RealStar (LOD: 10 NDU/ml)	NP	symptomatic, high risk contact, screening independent of symptoms	Delta
	Innova Medical Group, INNOVA SARS-CoV-2 Antigen Rapid Qualitative Test (LFA)	Euroimmun SARS-CoV-2 Ag ELISA, EUROIMMUN Medizinische Labordiagnostika AG (lab-based, Enzyme-linked immunosorbent assay; LOD: 3.12x10^22 TCID50/ml)
f131.1		Ostermann, f157.3	Germany	unclear	yes	stored	410	17.76	11	26.3	99.67	98.15	99.98	410	17.76	11.57	26.08	99.67	98.15	99.98	Cobas (LOD: 0.009 TCID50/ml); Allplex (LOD: 4,167 copies/ml); GeneXpert (LOD: 0.02 PFU/ml)	NP	unclear	Alpha
		Miłosz, s29.1	Poland	NP	yes	fresh	137	100	#	#	98.84	#	#	137	100	#	#	98.84	#	#	EURORealTime (LOD: 150 cp/ml)	NP	symptomatic, high risk contact, screening independent of symptoms	wildtype
	SD Biosensor/Roche, Standard Q (nasal sampling, LFA)	Exdia COVID-19 Ag, Precision Biosensor (POC; requires reader; LOD: 1.51 x 10^6 TCID50/mL)
		Caruana, f34.2	Switzerland	NP	yes	stored	532	48.3	38,8*	57,8*	99.5	98,3*	99,9*	532	48.3	#	#	99.5	#	#	Cobas (LOD: 0.009 TCID50/ml); GeneXpert (LOD: 0.02 PFU/ml)	NP	symptomatic, screening independent of symptoms	wildtype
		Greub, s16.2	Switzerland	NP	yes	stored	#	81*	71,9*	88,2*	99.5	#	#	#	80.6	68.6	89.6	99.5	#	#	Cobas (LOD: 0.009 TCID50/ml); VIASURE (LOD: >=10 RNA copies/reaction); GeneXpert (LOD: 0.02 PFU/ml); Allplex (LOD: 4,167 copies/ml); inhouse (LOD: N/A)	NP	unclear	wildtype
	SD Biosensor/Roche, Standard Q (nasal sampling, LFA)	FIAflex™ Fluorescent Immunoassay Analyzer, ACON Biotech (POC, fluorescence immunoassay; LOD not publicly available)
		Karon, f148.3	USA	NP	yes	frozen	347	88.3	83	92.5	100	97.5	100	347	88.3	83.1	92.1	100	97.5	100	TibMolBiol (LOD: 1-10 copies/reaction)	NP	symptomatic, screening independent of symptoms	unclear
FREND COVID-19 Ag, NanoEntek (POC; requires reader; LOD as per manufacturer's instructions: 1.47 * 10^2 TCID50/ml)
		Bruzzone, f86.3	Italy	unclear	yes	stored	60	93.3	83,8*	98,2*	#	#	#	60	93.3	84.1	97.4	#	#	#	Allplex (LOD: 4,167 copies/ml)	unclear	unclear	wildtype
		Orsi, f191.1	Italy	NP	no	fresh	110	93.3	83.8	98.2	100	92.9	100	110	93.3	83.8	98.2	100	92.9	100	Allplex (LOD: 4,167 copies/ml)	NP	symptomatic	wildtype
Gazelle, Hemex Health (POC, fluorescence immunoassay; LOD not publicly available)
		Mehta, s28.1	India, USA	AN/MT	yes	fresh	1486	96.3	#	#	99.7	#	#	1486	96.3	#	#	99.7	#	#	TaqPath (LOD: 1.98 * 10^3 NDU/ml)	AN/MT	symptomatic, high risk contact, screening independent of symptoms	Delta
HISCL SARS-COV-2 AG ASSAY KIT, Sysmex Europe (lab-based, chemiluminescence enzyme immunoassay; LOD not publicly available)
		Linssen, s27.2	Netherlands	NP	yes	frozen	541	75	47.6	92.7	99.3	98.1	99.8	541	75	47.6	92.7	99.3	98.1	99.8	TibMolBiol (LOD: 1-10 copies/reaction); Cobas (LOD: 0.009 TCID50/ml)	NP	symptomatic, high risk contact, screening independent of symptoms	Alpha, Delta
		Linssen, s27.3	Netherlands	NP	yes	frozen	969	90.9	80	97	83.3	80.7	85.6	969	90.9	80	97	83.3	80.7	85.6	TibMolBiol (LOD: 1-10 copies/reaction); Cobas (LOD: 0.009 TCID50/ml)	NP	symptomatic, high risk contact, screening independent of symptoms	Alpha, Delta
		Saito, s39.1	Japan	NP	yes	frozen	115	#	#	#	#	#	#	115	#	#	#	#	#	#	QIAamp (LOD: N/A)	NP	unclear	unclear
iChroma COVID-19 Ag Test, Boditech Medical (POC; fluorescence immunoassay; LOD not publicly available from manufacturer)
		FINDx, f39.1	Switzerland	NP	yes	fresh	232	73.2	57,1*	85,8*	100	98	100	232	73.2	58.1	84.3	100	98	100	Cobas (LOD: 0.009 TCID50/ml)	NP	symptomatic, high risk contact, screening independent of symptoms	wildtype, Alpha
LIAISON® SARS-COV-2 AG, DiaSorin (lab-based, Chemiluminescent Immunoassay; LOD: 22.0 TCID50/ml)
		Lefever, f70.1	Belgium	NP	yes	frozen	414	67,6*	60,8*	74*	100	98,3*	100	414	67.7	#	#	100	#	#	VIASURE (LOD: >=10 RNA copies/reaction)	NP	symptomatic, high risk contact, screening independent of symptoms	wildtype
		Van der Moeren, f144.1	Netherlands	NP	yes	fresh	248	73	61,4*	82,6*	100	97.9	100	248	73	61.3	82.7	100	97.9	100	Alinity (LOD: 100 copies/ml)	NP	symptomatic	Delta
		Ostermann, f157.2	Germany	unclear	yes	frozen	410	19.63	12,6*	28,4*	99.67	98.15	99.98	410	19.63	13.21	28.15	99.67	98.15	99.98	Cobas (LOD: 0.009 TCID50/ml); Allplex (LOD: 4,167 copies/ml); GeneXpert (LOD: 0.02 PFU/ml)	NP	unclear	Alpha
		Salvagno, f159.1	Italy	NP	no	fresh	421	30,9*	25,7*	36,5*	100	97	100	421	31	25	36	100	97	100	RealStar (LOD: 10 NDU/ml)	NP	unclear	Alpha
		Hartard, f166.1	France	NP	no	stored	378	84.8	71,1*	93,7*	99.4	97,8*	99,9*	378	84.8	74.4	95.2	99.4	98.6	100	unclear	NP	symptomatic, screening independent of symptoms	alpha, Beta
		Alghounaim, s3.1	Kuwait	AN/MT	yes	stored, frozen	897	43.4	30.6	56.8	99.9	99.3	100	897	43.4	30.6	56.8	99.9	99.3	100	TaqPath (LOD: 1.98 * 10^3 NDU/ml);	AN/MT	unclear	unclear
		Fernández-Rivas, s23.2	Spain	AN/MT	yes	fresh	732	81.48	74.6	87.1	100	99.4	100	732	81.48	74.6	87.1	100	99.4	100	Allplex (LOD: 4,167 copies/ml)	AN/MT	symptomatic, high risk contact, screening independent of symptoms	wildtype
		Petonnet, s36.1	France	NP	yes	fresh	242	63,2*	52,2*	73,3*	100	97.6	100	242	63.2	53.1	73.4	100	97.6	100	Cobas (LOD: 0.009 TCID50/ml), Simplexa (LOD: 500 copies/ml), BioFire (LOD: 2.2E-02 TCID50/ml), NeuMoDx (LOD: 150 copies/ml)	NP	symptomatic, high risk contact, screening independent of symptoms	wildtype
		Uster, s48.1	Switzerland	NP	yes	frozen	208	75.8	68.4	82.2	100	92.5	100	208	75.8	68.4	82.2	100	92.5	100	Cobas (LOD: 0.009 TCID50/ml); Liat System (LOD: 0.012 TCID50/ml)	NP	unclear	wildtype, Alpha
		Uster, s48.2	Switzerland	NP	yes	frozen	137	76.5	67.8	83.8	100	81.5	100	137	76.5	67.8	83.8	100	81.5	100	Cobas (LOD: 0.009 TCID50/ml); Liat System (LOD: 0.012 TCID50/ml)	NP	unclear	Omicron
		Lumipulse® G SARS-CoV-2 Ag, Fujirebio (chemiluminescent enzyme immunoassay; LOD as per manufacturer's instructions: 0.47 log10 TCID50/ml)
		Hirotsu, f47.1	Japan	NP	yes	stored	1029	92.5	79,6*	98,4*	100*	99,6*	100*	1029	92.5	#	#	100	#	#	StephOnePlus Real Time PCR (LOD: unclear)	NP	symptomatic, high risk contact	unclear
		Gili, f57.2	Italy	NP	yes	fresh	1738	100	96*	100*	92.1	90,7*	93,4*	1738	100	#	#	92.1	#	#	Allplex (LOD: 4,167 copies/ml)	NP	symptomatic, high risk contact, screening independent of symptoms	wildtype
		Gili, f57.1	Italy	NP	yes	stored	226	90.5	82,8*	95,6*	91.6	85,5*	95,7*	226	90.5	#	#	91.6	#	#	Allplex (LOD: 4,167 copies/ml)	NP	symptomatic, high risk contact	wildtype
		Asai, f74.1	Japan	saliva	yes	fresh	305	77.8	65,5*	87,3*	98.3	95,8*	99,5*	305	77.8	#	#	98.3	#	#	BD MAX system (LOD: 640 copies/ml)	saliva	symptomatic, high risk contact	wildtype
		Matsuzaki, f124.2	Japan	NP	yes	fresh	128	87.8	75,2*	95,4*	98.7	93,1*	100*	128	87.8	#	#	98.7	#	#	QuantiTect (LOD: N/A)	NP	symptomatic, screening independent of symptoms	wildtype
		Ostermann, f157.1	Germany	unclear	yes	stored	410	52.34	42,5*	62,1*	97.03	94,4*	98,6*	410	52.34	42.96	61.55	97.03	94.45	98.43	Cobas (LOD: 0.009 TCID50/ml); Allplex (LOD: 4,167 copies/ml); GeneXpert (LOD: 0.02 PFU/ml)	NP	unclear	Alpha
		Baccani, f165.1	Italy	NP	no	unclear	201	87.9	71,8*	96,6*	95.8	91,6*	98,3*	201	87.9	73.7	95.8	95.8	92	98.1	Allplex (LOD: 4,167 copies/ml)	NP	unclear	unclear
		Tanimoto, f198.1	Japan	NP	yes	stored	68	80	64,4*	90,9*	96.4	81,7*	99,9*	68	80	65.2	89	96.4	82.3	99.8	StephOnePlus Real Time PCR (LOD: unclear)	NP	symptomatic, high risk contact, screening independent of symptoms	wildtype
		Tanimoto, f198.2	Japan	saliva	yes	stored	116	61.8	47,7*	74,6*	100	94.1	100	116	61.8	48.6	73.5	100	94.1	100	StephOnePlus Real Time PCR (LOD: unclear)	saliva	symptomatic, high risk contact, screening independent of symptoms	wildtype
		Adreani, k3.1	France	NP	yes	stored	239	87.6	81.7	93.5	72.7	63.4	82	239	87.6	81.7	93.5	72.7	63.4	82	LightCycler480 (LOD: N/A); Alinity m (LOD: 100 copies/ml)	NP	unclear	unclear
		Loconsole, k11.1	Italy	NP	no	unclear	911	94.9	91,1*	97,4*	97.4	95,9*	98,5*	911	94.9	91.9	97	97.4	96.5	98.1	TaqPath (LOD: 1.98 * 10^3 NDU/ml);	NP	symptomatic, high risk contact, screening independent of symptoms	wildtype
		Sberna, k15.1	Italy	NP	yes	fresh	513	84	79.1	88.1	89.1	84.4	92.7	513	84	79.1	88.1	89.1	84.4	92.7	Allplex (LOD: 4,167 copies/ml); Easy (LOD: N/A)	NP	unclear	unclear
		Hirotsu, s18.1	Japan	NP	yes	unclear	154	92.3	84,8*	96,9*	100	94,3*	100	154	92.3	89.2	92.3	100	95.5	100	XpertXpress (LOD: 0.02 PFU/ml); StephOnePlus Real Time PCR (LOD: unclear)	NP	unclear	unclear
		Nomoto, s33.1	Japan	AN/MT	yes	frozen	128	90,6*	75*	98	100	96,2*	100	128	91	75	98	100	96	100	Cobas (LOD: 0.009 TCID50/ml)	NP	symptomatic	wildtype, Alpha, Delta
		Nomoto, s33.2	Japan	NP	yes	frozen	128	96,9*	83,8*	99,9*	100	96,2*	100	128	97	84	100	100	96	100	Cobas (LOD: 0.009 TCID50/ml)	NP	symptomatic	wildtype, Alpha, Delta
		Salvetti, s41.1	Italy	NP	no	fresh	2659	91,4*	84,7*	95,8*	93.1	92	94	2659	91.4	84.3	95.6	93.1	92	94	XpertXpress (LOD: 0.02 PFU/ml); ELITe MGB (LOD: 714 gEq/ml)	NP	screening independent of symptoms	Alpha
	LumiraDx, COVID-19 SARS-CoV-2 Antigen Test (automated immunoassay; requires reader)	LumiraDx COVID-19 SARS-CoV-2 Antigen Test, LumiraDx UK Ltd (POC, Microfluidic fluorescence immunoassay; LOD as per manufacturer's instructions: 32 TCID50/ml)
f58.1		Kohmer, f32.1	Germany	NP	yes	fresh	100	50	38.1	61.9	100	86.8	100	100	50	38.1	61.9	100	86.8	100	Cobas (LOD: 0.009 TCID50/ml)	NP	unclear	wildtype
		Drain, f43.1	UK/USA	AN/MT	yes	fresh	257	97.6	91,6*	99,7*	96.6	92,6*	98,7*	257	97.6	91.6	99.3	96.6	92.7	98.4	Cobas (LOD: 0.009 TCID50/ml)	AN/MT	symptomatic, screening independent of symptoms	wildtype
		Drain, f43.2	UK/USA	NP	yes	fresh	255	97.5	86,8*	99,9*	97.7	94.7	99,2*	255	97.5	87.1	99.6	97.7	94.7	99	Cobas (LOD: 0.009 TCID50/ml)	NP	symptomatic, screening independent of symptoms	wildtype
f58.1		Krüger, f58.1	Germany	AN/MT	yes	fresh	761	82.2	75*	88*	99.3	98.3	99.7	761	82.2	75.2	87.5	99.3	98.3	99.7	Allplex (LOD: 4,167 copies/ml); Cobas (LOD: 0.009 TCID50/ml); TibMolBiol (LOD: 1-10 copies/reaction)	NP	symptomatic, high risk contact	wildtype
		Micocci, f77.1	UK	NP	yes	fresh	239	75*	34,9*	96,8*	96,1*	92,7*	98,2*	239	#	#	#	#	#	#	unclear	NP	symptomatic, screening independent of symptoms	unclear
		Bruzzone, f86.2	Italy	unclear	yes	stored	23	69.6	47,1*	86,8*	#	#	#	23	69.6	49.3	84.4	#	#	#	Allplex (LOD: 4,167 copies/ml)	unclear	unclear	wildtype
		Bianco, f102.1	Italy	AN/MT	yes	fresh	907	90.3	86.3	93.4	92.1	89.7	94.1	907	90.3	86.3	93.4	92.1	89.7	94.1	XpertXpress (LOD: 0.02 PFU/ml)	NP	symptomatic, screening independent of symptoms	wildtype
		Caramello, f108.1	Italy	NP	no	fresh	149	86.6	78,2*	92,7*	88.5	76,6*	95,6*	149	#	#	#	#	#	#	unclear	NP	symptomatic, high risk contact	wildtype
		Blairon, f113.1	Belgium	NP	no	stored	198	61.1	52,8*	68,9*	100	92,7*	100	198	61.1	53.3	68.9	100	100	100	Allplex (LOD: 4,167 copies/ml)	NP	unclear	Alpha
		Dierks, f119.1	Germany	NP	yes	fresh	444	45.45	20.22	73.26	99.54	98.17	99.88	444	45.45	20.22	73.26	99.54	98.17	99.88	Cobas (LOD: 0.009 TCID50/ml); Genesig (LOD: 0.33 copies/µl); XpertXpress (LOD: 0.02 PFU/ml)	NP	unclear	unclear
		Fernandez, f128.1	Spain	AN/MT	no	unclear	46	87.5	67,6*	97,3*	100	84,6*	100*	46	87.5	#	#	100	#	#	Allplex (LOD: 4,167 copies/ml)	NP	symptomatic, high risk contact	unclear
		Karon, f148.2	USA	NP	yes	frozen	347	83.2	77,3*	88,2*	100	97.5	100	347	83.2	77.4	87.8	100	97.5	100	TibMolBiol (LOD: 1-10 copies/reaction)	NP	symptomatic, screening independent of symptoms	unclear
		Leli, f151.1	Italy	AN/MT	no	fresh	792	68.7	60.9	75.5	95.2	93,2*	96.7	792	68.7	60.9	75.5	95.2	93.1	96.7	Alinity (LOD: 100 copies/ml)	NP	symptomatic, screening independent of symptoms	wildtype
		Cento, f196.1	Italy	NP	no	fresh	960	85,6*	81,4*	89,1*	97,2*	95,6*	98,4*	960	85	82	89	97	96	98	Simplexa (LOD: 500 copies/ml)	NP	symptomatic, screening independent of symptoms	wildtype
		Burdino, k6.1	Italy	AN/MT	no	unclear	1232	90.1	86.2	93.1	99.4	98.6	99.8	1232	90.1	86.2	93.1	99.4	98.6	99.8	Cobas (LOD: 0.009 TCID50/ml); Allplex (LOD: 4,167 copies/ml); XpertXpress (LOD: 0.02 PFU/ml); Simplexa (LOD: 500 copies/ml); TaqPath (LOD: 1.98 * 10^3 NDU/ml)	NP	unclear	Alpha
		Denine, k7.1	Italy	AN/MT	no	unclear	191	94.1	#	#	91.9	#	#	191	94.1	#	#	91.9	#	#	Simplexa (LOD: 500 copies/ml)	NP	symptomatic, high risk contact, screening independent of symptoms	wildtype
		Drain, k8.1	USA	AN/MT	no	frozen	222	82.1	63.1	93.9	100	98,1*	100*	222	82.1	63.1	93.9	100	98.1	100	TaqPath (LOD: 1.98 * 10^3 NDU/ml); Cobas (LOD: 0.009 TCID50/ml)	AN/MT	high risk contact	wildtype
		FINDdx, k20.1	Germany	AN/MT	yes	fresh	761	82.2	75*	88*	99.3	98.3	99.7	761	82.2	75.2	87.5	99.3	98.3	99.7	Cobas (LOD: 0.009 TCID50/ml); Allplex (LOD: 4,167 copies/ml); TibMolBiol (LOD: 1-10 copies/reaction); RealStar (LOD: 10 NDU/ml); RealTime (LOD: 200 copies/ml); LightMix (LOD: N/A)	NP	symptomatic, high risk contact	wildtype
		FINDdx, k20.2	Brazil	AN/MT	yes	fresh	251	86.2	74,6*	93,9*	99	96.3	99,9*	251	86.2	75.1	92.8	99	96.3	99.7	lab-developed	NP	symptomatic, high risk contact	Gamma
		Catellan, s6.1	Italy	AN/MT	yes	fresh	282	76.3	70,3*	81,7*	94.4	84,6*	98,8*	282	76.3	70.8	81.8	94.4	88.3	100	One Step Real Time (LOD: N/A)	NP	symptomatic, high risk contact, screening independent of symptoms	wildtype, Alpha
		Elli, s9.1	Italy	AN/MT	yes	fresh	234	34,2*	19.6	51,4*	92,3*	87,7*	95,7*	234	34	19.6	51.3	92	87.6	95.6	GeneFinder(LOD: 0,5 cq/ml); XpertXpress (LOD: 0.02 PFU/ml)	AN/MT	symptomatic, high risk contact, screening independent of symptoms	wildtype
		Greub, s16.1	Switzerland	NP	yes	stored	#	99*	94,6*	100*	99	#	#	#	98.6	92.6	100	99	#	#	BD MAX system (LOD: 640 copies/ml); GeneXpert (LOD: 0.02 PFU/ml); Cobas (LOD: 0.009 TCID50/ml)	NP	unclear	wildtype
		Kirby, s21.1	USA	NP	yes	stored	489	#	#	#	#	#	#	489	#	#	#	#	#	#	Abbott (LOD: 100 copies/ml); Alinity (LOD: 100 copies/ml)	NP	symptomatic, screening independent of symptoms	wildtype, Alpha, Delta
		Sitoe, s44.1	Mozambique	AN/MT	yes	stored	696	78	73.5	82	95.8	92.9	97.7	696	78	73.5	82	95.8	92.9	97.7	Abbott (LOD: 100 copies/ml)	OP	symptomatic, high risk contact, screening independent of symptoms	Alpha, Delta
	Quidel, Sofia SARS Antigen FIA (LFA; requires reader)	mariPOC SARS-CoV-2, ArcDia International Ltd (lab-based, Fluorescence immunoassay; LOD: 140 TCID50/ml corresponding to 84,500 copies/ml)
		Koskinen, f197.1	Finland	NP	yes	stored	13	100	75.3	100	#	#	#	13	100	75.3	100	#	#	#	Allplex (LOD: 4,167 copies/ml); Amplidiag (LOD: N/A)	NP	symptomatic	unclear
		Koskinen, f197.2	Finland	NP	yes	frozen	45	84.4	70.5	93.5	#	#	#	45	84.4	70.5	93.5	#	#	#	Allplex (LOD: 4,167 copies/ml); Amplidiag (LOD: N/A)	NP	symptomatic, high risk contact, screening independent of symptoms	unclear
		Gunell, s17.1	Finland	NP	yes	stored	939	78.3	#	#	100	#	#	939	78.3	#	#	100	#	#	in-house PCR	NP	symptomatic, high risk contact, screening independent of symptoms	Alpha
		Gunell, s17.2	Finland	NP	yes	stored	23	73.9	#	#	#	#	#	23	73.9	#	#	#	#	#	in-house PCR	NP	symptomatic, high risk contact, screening independent of symptoms	Alpha
	Quidel, Sofia SARS Antigen FIA (LFA; requires reader)	PCL COVID-19 Ag Rapid FIA test, PCL (POC; Fluorescnece immunoassay; LOD: 0,1ng/ml (r-N protein)/ 1000 PFU (Active Virus))
		Al-Alawi, k2.1	Oman	NP	yes	unclear	87	69.8	55.66	81.66	94.1	80.32	99.28	87	69.8	55.66	81.66	94.1	80.32	99.28	LifeRiver (LOD: 1×10^3 copies/mL); Cobas (LOD: 0.009 TCID50/ml); Sansuro Biotech (LOD: 200 copies/ml)	NP	symptomatic	wildtype
		Horban, s19.1	Poland	NP	yes	unclear	266	40	#	#	97,8*	94,9*	99,3*	266	40	#	#	98	#	#	Genesig (LOD: 0.33 copies/µl)	NP	unclear	unclear
	Quidel, Sofia SARS Antigen FIA (LFA; requires reader)	RapidTesta, Sekisui Medical Co., Ltd. (POC, Immunochromatography assay; LOD: NP/nasal 1.1x10^2 TCID50/ml)
		Suzuki, f194.1	Japan	NP	no	fresh	1127	78.4	67.3	87.1	97.6	96.5	98.5	1127	78.4	67.3	87.1	97.6	96.5	98.5	in-house	NP	symptomatic, high risk contact, screening independent of symptoms	Alpha
	Quidel, Sofia SARS Antigen FIA (LFA; requires reader)	S-PLEX, MesoScale (lab-based, Electrochemiluminescence immunoassays; LOD: 62 fg/mL)
		Bachmann, f154.1	USA	AN/MT	yes	frozen	170	91,3*	83,6*	96,2*	94,9*	87,4*	98,6*	170	86	77	92	96	89	99	BioRad CFX96 (LOD: N/A)	AN/MT	symptomatic	wildtype
		Wang, k1.1	USA	NP	yes	fresh	200	88	80	93.6	93	86.1	97.1	200	88	80	93.6	93	86.1	97.1	Panther Fusion (LOD: 1x10^-2 TCID50/ml)	NP	unclear	wildtype
		Wang, k1.2	USA	NP	yes	frozen	250	72.9	60.9	82.8	96.1	92.2	98.4	250	72.9	60.9	82.8	96.1	92.2	98.4	Panther Fusion (LOD: 1x10^-2 TCID50/ml)	NP	unclear	wildtype
		Pollock, k19.1	USA	NP	yes	frozen	141	79	70	87	98	87	100	141	79	70	87	98	87	100	Panther Fusion (LOD: 1x10^-2 TCID50/ml)	NP	symptomatic, high risk contact, screening independent of symptoms	unclear
		Pollock, k19.2	USA	NP	yes	frozen	85	91	77	98	100	93	100	85	91	77	98	100	93	100	Panther Fusion (LOD: 1x10^-2 TCID50/ml)	NP	symptomatic, high risk contact, screening independent of symptoms	unclear
	Quidel, Sofia SARS Antigen FIA (LFA; requires reader)	Sofia SARS Antigen FIA, Quidel (POC, Fluorescence immunoassay; LOD as per manufacturer's instructions: 1.13 * 10^2 TCID50/ml)
f114.1		Beck, a04.1	USA	NP	yes	fresh	346	77	64,5*	86,8*	99.6	98,1*	100*	346	77	#	#	99.6	#	#	Hologic (LOD: 600 NDU/ml)	AN/MT	symptomatic	unclear
f114.2		Porte, a32.1	Chile	NP	yes	frozen	64	93.8	79,2*	99,2*	96.9	83,8*	99,9*	64	93.8	79.9	98.3	96.9	84.3	99.4	Genesig (LOD: 0.33 copies/µl)	NP	symptomatic	unclear
		Herrera, a46.1	USA	unclear	no	unclear	1172	76.8	72.6	80.5	99.2	98.2	99.7	1172	76.7	72.6	80.5	99.2	98.2	99.7	unclear	unclear	symptomatic	wildtype
		Marti, f46.1	USA	AN/MT	yes	unclear	427	72	56,3*	84,7*	99,7*	98,6*	100*	427	72	#	#	99	#	#	XpertXpress (LOD: 0.02 PFU/ml)	AN/MT	symptomatic	wildtype
		Jaaskelainen, f50.1	Finland	NP	yes	frozen	188	80.4	73,1*	86,5*	100	91,2*	100*	188	80.4	73.3	86	100	#	#	in-house	NP	symptomatic, screening independent of symptoms	wildtype
		Brihn, f98.1	USA	AN/MT	no	fresh	2039	65.8	57.6	73.3	99.4	98.9	99.7	2039	65.8	57.6	73.3	99.4	98.9	99.7	Fulgent (LOD: 5 copies/µl)	NP	symptomatic, screening independent of symptoms	wildtype
		Bornemann, f112.1	Germany	NP	yes	fresh	1391	57.1	46,3*	67,5*	99.3	98,7*	99,7*	1391	57.1	#	#	99.3	#	#	VIASURE (LOD: >=10 RNA copies/reaction); Rida (LOD: 4,3 copies/ml); GeneXpert (LOD: 0.02 PFU/ml)	NP	unclear	wildtype
		Harris, f114.1	USA	AN/MT	yes	fresh	885	82.3	77,5*	86,4*	98,8*	97,5*	99,5*	885	82.3	#	#	98.2	#	#	2019-nCov CDC EUA Kit (LOD: 10^0.5 copies/µl)	NP	symptomatic, high risk contact	wildtype
		Harris, f114.2	USA	AN/MT	yes	fresh	1538	0	#	#	100	#	#	1538	0	#	#	100	#	#	2019-nCov CDC EUA Kit (LOD: 10^0.5 copies/µl)	NP	symptomatic, high risk contact	wildtype
		Smith, f122.1	USA	NP	yes	fresh	2887	76.6	70,7*	81,9*	99.7	99,5*	99,9*	2887	76.6	71	82	99.7	99	100	RealTime (LOD: 200 copies/ml); Cobas (LOD: 0.009 TCID50/ml); XpertXpress (LOD: 0.02 PFU/ml)	NP	symptomatic, screening independent of symptoms	wildtype
		Frediani, f139.1	USA	NP	no	frozen	48	56,25*	#	#	#	#	#	48	56	#	#	#	#	#	Simplexa (LOD: 500 copies/ml)	NP	unclear	wildtype
		Bachmann, f154.2	USA	AN/MT	yes	fresh	170	73,6*	64,4*	81,6*	98,3*	91,1*	100	170	74	64	82	98	91	100	2019-nCov CDC EUA Kit (LOD: 10^0.5 copies/µl)	NP	symptomatic	wildtype
		Al-Alawi, k2.2	Oman	NP	yes	unclear	78	64.3	50.36	76.64	100	84.56	100	78	64.3	50.36	76.64	100	84.56	100	LifeRiver (LOD: 1×10^3 copies/mL); Cobas (LOD: 0.009 TCID50/ml); Sansuro Biotech (LOD: 200 copies/ml)	NP	symptomatic	wildtype
		Mitchell, k12.1	USA	AN/MT	yes	fresh	144	33.3	#	#	100	#	#	144	33.3	#	#	100	#	#	XpertXpress (LOD: 0.02 PFU/ml)	NP	symptomatic, high risk contact, screening independent of symptoms	wildtype
		Mitchell, k12.2	USA	AN/MT	yes	fresh	148	87.8	#	#	100	#	#	148	87.8	#	#	100	#	#	XpertXpress (LOD: 0.02 PFU/ml)	NP	symptomatic, high risk contact, screening independent of symptoms	wildtype
		Agard, s1.1	USA	AN/MT	yes	stored	109	31	#	#	#	#	#	109	31	#	#	100	#	#	XpertXpress (LOD: 0.02 PFU/ml); Cobas (LOD: 0.009 TCID50/ml)	NP	symptomatic, screening independent of symptoms	wildtype, Alpha
		Bornemann, s4.1	Germany	NP	yes	fresh	7863	62,9*	57,8*	67,8*	99,4*	99,2*	99,5*	7863	62.9	58	68	99.4	99	100	VIASURE (LOD: >=10 RNA copies/reaction); Rida (LOD: 4,3 copies/ml); GeneXpert (LOD: 0.02 PFU/ml); Allplex (LOD: 4,167 copies/ml); LightMix (LOD: N/A)	NP	symptomatic, high risk contact, screening independent of symptoms	wildtype, Alpha
		Černila, s7.1	Slowenia	NP	no	fresh	132	90	55.5	99.75	97.52	92.93	99.49	132	90	55.5	99.75	97.52	92.93	99.49	unclear	NP	symptomatic	unclear
		Černila, s7.2	Slowenia	NP	no	fresh	672	94,8*	92,6*	96,5*	95*	89,3*	98,1*	672	81.43	73.98	87.5	98.87	97.55	99.58	unclear	NP	symptomatic, screening independent of symptoms	unclear
		Freeman, s11.1	USA	AN/MT	yes	fresh	249	81,8*	67,3*	91,8*	99	96,5*	99,9*	249	82	68	91	99	97	100	XpertXpress (LOD: 0.02 PFU/ml)	AN/MT	symptomatic, high risk contact, screening independent of symptoms	wildtype, Alpha
		Freeman, s11.2	USA	AN/MT	yes	fresh	138	64	39	84	99	96	100	138	64	39	84	99	96	100	XpertXpress (LOD: 0.02 PFU/ml)	AN/MT	symptomatic, high risk contact, screening independent of symptoms	wildtype, Alpha
		Gourgeon, s15.1	France	NP	yes	frozen	282	59.1	50.2	67.6	99	94.6	100	282	59.1	50.2	67.6	99	94.6	100	in-house; Alinity (LOD: 100 copies/ml); RealStar (LOD: 10 NDU/ml); Hologic (LOD: 600 NDU/ml); TaqPath (LOD: 10 GCE/reaction)	NP	symptomatic, high risk contact, screening independent of symptoms	wildtype, Alpha, Delta
	SD Biosensor/Roche, Standard Q (nasal sampling, LFA)	Standard F, SD Biosensor/Roche (POC, Fluorescence immunoassay; LOD not publicly available from manufacturer)
f35.4		Drevinek, a10.1	Czech Republic	NP	yes	fresh	591	62.3	55,6*	68,7*	99.5	98	99.9	591	62.3	55.8	68.4	99.5	98	99.9	Allplex (LOD: 4,167 copies/ml)	NP	symptomatic, high risk contact	wildtype
f15.2		Liotti, a22.1	Italy	NP	yes	stored	359	47.1	37.1	57.1	98.4	96	99.6	359	47.1	37.1	57.1	98.4	96	99.6	Allplex (LOD: 4,167 copies/ml); RealStar (LOD: 10 NDU/ml); Cobas (LOD: 0.009 TCID50/ml); Simplexa (LOD: 500 copies/ml)	NP	unclear	unclear
f45.2		Porte, a32.2	Chile	NP	yes	frozen	64	90.6	75*	98*	96.9	83,8*	99,9*	64	90.6	75.8	96.8	96.9	84.3	99.4	GeneXpert (LOD: 0.02 PFU/ml); Cobas (LOD: 0.009 TCID50/ml)	NP	symptomatic	unclear
		FINDdx, a63.2	Brazil	NP	no	unclear	453	77.5	69*	84,6*	97.9	95.7	99,2*	453	77.5	69.2	84.1	97.9	95.7	99	Simplexa (LOD: 500 copies/ml)	NP	symptomatic, high risk contact	wildtype
		FINDdx, a63.1	Germany	NP	no	fresh	676	69.2	52,4*	83*	96.9	95.2	98	676	69.2	53.6	81.4	96.9	95.2	98	TaqPath (LOD: 1.98 * 10^3 NDU/ml)	NP	symptomatic, high risk contact	wildtype
a21.1		Osterman, f20.1	Germany	NP	yes	fresh, stores, frozen	549	60.85	53,5*	67,8*	97.78	95.68	99*	549	60.85	53.7	67.5	97.78	95.68	98.9	XpertXpress (LOD: 0.02 PFU/ml); TaqPath (LOD: 1.98 * 10^3 NDU/ml)	NP	symptomatic, screening independent of symptoms	wildtype
		Bruzzone, f86.1	Italy	unclear	yes	stored	60	86.7	75,4*	94,1*	#	#	#	60	86.7	75.8	93.1	#	#	#	Allplex (LOD: 4,167 copies/ml)	unclear	unclear	wildtype
		Menchinelli, f145.1	Italy	NP	yes	fresh	2898	68,5*	61,6*	74,9*	97*	96,3*	97,6*	2898	#	#	#	#	#	#	Allplex (LOD: 4,167 copies/ml); Simplexa (LOD: 500 copies/ml); Cobas (LOD: 0.009 TCID50/ml); Hologic (LOD: 600 NDU/ml)	NP	symptomatic, high risk contact, screening independent of symptoms	wildtype
		Baccani, f165.2	Italy	NP	no	unclear	93	35.7	18,6*	55,9*	100	94,5*	100	93	35.7	20.1	54.2	100	96.2	100	Allplex (LOD: 4,167 copies/ml)	NP	unclear	unclear
		Krahn, f167.1	Germany	OP	yes	unclear	3110	59.4	48,9*	69,3*	99	98,5*	99,3*	3110	59.4	#	#	99	#	#	Cobas (LOD: 0.009 TCID50/ml); Hologic (LOD: 600 NDU/ml); GeneXpert (LOD: 0.02 PFU/ml); RealStar (LOD: 10 NDU/ml)	OP	symptomatic, screening independent of symptoms	wildtype
		Orsi, f191.2	Italy	NP	no	fresh	110	86.7	75.4	94.1	100	92.9	100	110	86.7	75.4	94.1	100	92.9	100	Allplex (LOD: 4,167 copies/ml)	NP	symptomatic	wildtype
		Weitzel, f193.1	Chile	NP	yes	unclear	773	#	#	#	91.3	89.1	93.2	773	#	#	#	91.3	89.1	93.2	XpertXpress (LOD: 0.02 PFU/ml); Simplexa (LOD: 500 copies/ml)	NP	screening independent of symptoms	wildtype
		Lanari, k9.1	Italy	NP	no	fresh	381	53.8	33,4*	73,4*	99.7	98.4	100	381	53.8	35.4	71.4	99.7	98.4	100	XpertXpress (LOD: 0.02 PFU/ml); Simplexa (LOD: 500 copies/ml)	NP	symptomatic, high risk contact, screening independent of symptoms	wildtype, Alpha
		Leiner,k10.1	Germany	AN/MT	no	unclear	4076	62.3	#	#	97.6	#	#	4076	62.3	#	#	97.6	#	#	Allplex (LOD: 4,167 copies/ml)	AN/MT	symptomatic, high risk contact, screening independent of symptoms	wildtype
		Gourgeon, s15.2	France	NP	yes	frozen	299	47,3*	39,1*	55,6*	100	97.6	100	299	47	38.8	55.3	100	97.6	100	in-house; Alinity (LOD: 100 copies/ml); RealStar (LOD: 10 NDU/ml); Hologic (LOD: 600 NDU/ml); TaqPath (LOD: 10 GCE/reaction)	NP	symptomatic, high risk contact, screening independent of symptoms	wildtype, Alpha, Delta
		Kliegr, s22.1	Czech Republic	unclear	no	unclear	3907	79.5	75.7	83.3	98.7	98.3	99.1	3907	79.5	75.7	98.7	98.3	99.1	#	unclear	unclear	symptomatic, high risk contact, screening independent of symptoms	Delta
		Yu, s51.1	Korea	NP	no	fresh	554	67.1	60,5*	73,3*	#	#	#	554	67.1	60.7	73	#	#	#	PowerCek (LOD: 5,400 NDU/mL)	NP	symptomatic, high risk contact, screening independent of symptoms	Delta
		García-Fernández, s13.1	Spain	NP	yes	fresh	663	84	76,4*	89,9*	99.6	98,7*	100*	663	84	76.1	89.7	99.6	98.5	99.9	VIASURE (LOD: >=10 RNA copies/reaction)	NP	symptomatic	wildtype
		VITROS Immunodiagnostic Products SARS-CoV-2 Antigen test, Ortho Clinical Diagnostics (lab-based, Chemiluminescent Immunoassay; LOD: 5.0x102 -3.0x10^3 TCID50/ml)
		Favresse, f31.1	Belgium	NP	yes	fresh	188	83.3	74.4	90.2	100	96.1	100	188	83.3	74.4	90.2	100	96.1	100	Cepheid Xpert Xpress	NP	symptomatic, screening independent of symptoms	wildtype
		Matsuzaki, f124.1	Japan	NP	yes	fresh	128	75.5	61,1*	86,7*	100	95,4*	100*	128	75.5	#	#	100	#	#	RealStar (LOD: 10 NDU/ml)	NP	symptomatic, screening independent of symptoms	wildtype
		Levett, f173.1	Canada	unclear	no	stored	528	84,3*	73,6*	91,9*	100	99,2*	100*	528	84.2	#	#	100	#	#	unclear	unclear	unclear	unclear
		Levett, f173.2	Canada	unclear	no	stored	24	83,3*	51,6*	97,9*	100	#	#	24	83	#	#	100	#	#	unclear	unclear	unclear	unclear
		Paul, k14.1	India	NP	yes	fresh	148	73.47	63.59	81.88	100	92.89	100	148	73.47	63.59	81.88	100	92.89	100	RealStar (LOD: 10 NDU/ml)	NP	symptomatic, high risk contact	unclear
		Fourti, s10.1	France	NP	yes	fresh	1655	#	#	#	100	99.8	100	1655	#	#	#	100	99.8	100	Alinity (LOD: 100 copies/ml); Hologic (LOD: 600 NDU/ml)	NP	symptomatic, high risk contact, screening independent of symptoms	wildtype
		WANTAI SARS-CoV-2 Antigen Rapid Test, WANTAI BioPharm (POC, fluorescence immunoassay; LOD: 5pg/mL, 60TCIDso/mL
		Gourgeon, s15.3	France	NP	yes	frozen	267	79.7	71.3	86.5	98	93	99.8	267	79.7	71.3	86.5	98	93	99.8	in-house; Alinity (LOD: 100 copies/ml); RealStar (LOD: 10 NDU/ml); Hologic (LOD: 600 NDU/ml); TaqPath (LOD: 10 GCE/reaction)	NP	symptomatic, high risk contact, screening independent of symptoms	wildtype, Alpha, Delta
		Routsias, s38.1	Greece	AN/MT	yes	fresh	450	95.71	#	#	100	#	#	450	95.71	#	#	100	#	#	LiliF (LOD: N/A)	AN/MT	symptomatic, high risk contact, screening independent of symptoms	unclear
0		* these values were either not inlcuded in the respective publication but could be calculated from other values presented, or were recalculated to align statistical methods
		Abbreviations: POC = Point-of-care; LOD = Limit of detection; IFU = Intructions for use; NP = nasopharyngeal; AN /MT = anterior nasal / mid-turbinate; OP = oropharnygeal; CI = confidence interval
		Underlined author: head-to-head studies
		Underlined sample size: not peer-reviewed
		Underlined stuy location: pooled samples
		ADVIA Centaur SARS-CoV 2 Ag, Siemens Healthineers (https://www.fda.gov/media/156971/download)
		AFIAS COVID-19 Ag, Boditech Med Inc.(http://web.labindustrias.com/wp-content/uploads/2022/02/Boditech-COVID-19-Ag-Control-Rev.04.pdf)
		Atellica Solutions, Siemens Healthineers (https://dmec.moh.gov.vn/documents/10182/29929418/upload_00064323_1651242713783.pdf)
		Becton, Dickinson and Company, BD Veritor (https://www.fda.gov/media/139755/download)
		CoviNag ELISA, XEMA medica (https://xema-medica.com/medical-diagnostics/catalog)
		Elecsys® Anti-SARS-CoV-2-Antigen-Assays, Roche Diagnostics GmbH (https://www.fda.gov/media/137605/download)
		Euroimmun SARS-CoV-2 Ag ELISA, EUROIMMUN Medizinische Labordiagnostika AG (https://www.euroimmun.com/products/infection-diagnostics/id/sars-cov-2-infection-covid-19/)
		Exdia COVID-19 Ag, Precision Biosensor (https://zaidamed-shop.de/downloads/GA_e_COVID-19%20Ag_Test.pdf)
		FIAflex™ Fluorescent Immunoassay Analyzer, ACON Biotech (https://www.google.com/search?client=safari&rls=en&q=FIAflex%E2%84%A2+Fluorescent+Immunoassay+Analyzer&ie=UTF-8&oe=UTF-8)
		FREND COVID-19 Ag, NanoEntek (http://nanoentek.com/theme/nanont2_en/shop/02/product01_view.php?it_id=1608092888#detail_down)
		Gazelle, Hemex Health (https://hemexhealth.com)
		HISCL SARS-COV-2 AG ASSAY KIT, Sysmex Europe (https://www.sysmex-europe.com/products/products-detail/hiscl-sars-cov-2-ag-assay-kit.html)
		iChroma COVID-19 Ag Test, Boditech Medical (http://web.labindustrias.com/wp-content/uploads/2022/02/ichroma-COVID-19-Ag-Rev.09.pdf)
		LIAISON® SARS-COV-2 AG, DiaSorin (https://www.fda.gov/media/147310/download)
		Lumipulse® G SARS-CoV-2 Ag, Fujirebio (https://www.fujirebio.com/en/products-solutions/lumipulse-g-sars-cov2-ag)
		LumiraDx COVID-19 SARS-CoV-2 Antigen Test, LumiraDx UK Ltd (https://www.fda.gov/media/141302/download)
		mariPOC SARS-CoV-2, ArcDia International Ltd (https://www.arcdia.com/maripoc/tests/covid-19-tests/)
		PCL COVID-19 Ag Rapid FIA test, PCL (http://www.pclchip.com/en/sub02-3.php?page=01&sub_page=02)
		RapidTesta, Sekisui Medical Co., Ltd. (https://www.sekisuimedical.jp/news/release/210727.html)
		S-PLEX, MesoScale (https://www.mesoscale.com/en/products/s-plex-sars-cov-2-n-kit-sector-1-pl-k150adhs/)
		Sofia SARS Antigen FIA, Quidel (https://www.quidel.com/sites/default/files/product/documents/EF1438906EN00.pdf)
		STANDARD F, SD Biosensor (https://www.sdbiosensor.com/product/product_view?product_no=177)
		VITROS Immunodiagnostic Products SARS-CoV-2 Antigen test, Ortho Clinical Diagnostics (https://www.fda.gov/media/145071/download)
		WANTAI SARS-CoV-2 Antigen Rapid Test, WANTAI BioPharm (https://www.fda.gov/media/140030/download)

## Sheet: Raw data
	studyID_sub1	Study ID	Sub_1	Sub_2	Sub_3	Author.x	Test assessed	Technology	Connectivity	Turnaround Time	Expected Location	Throughput[tests/h]	Head to Head?	Peer reviewed?	Type of study	Retro/Prosp?	Study location.x	Type of location	Study Population	Screening criteria	Age (Median)	Age (mean)	Age (lower Range)	Age (upper Range)	Age (IQR 1)	Age (IQR 3)	Age (STDev)	Sex (Number of Female)	Reference Standard	Type of RT-PCR	Type of RT-PCR_notes	Type of sample (AG)	sample_adjusted	Type of sample (PCR)	sample_adjusted (PCR)	Testing procedure	Population size	of asymptomatic	of symptomatic	of hospitalized	of children (<18 years)	of adults (> or = 18 years)	CT value (median)	CT value (mean)	CT value (lower range)	CT value (upper range)	CT value (IQR 1)	CT value (IQR 3)	CT Value (STDev)
1	a04_1_0_0	a04	1	0	0	Beck, E. T., et al.	Sofia	FIA	yes	15	POC	#	no	yes	cohort	prospective	USA	clinical	adult, children	symptomatic	#	#	#	#	#	#	#	#	RT-PCR	Hologic	TMA, Hologic Aptima SARS-CoV-2 Assay (Hologic, Marlborough, MA)	NP	NP	nasal	AN/MT	IFU	346	0	346	#	122	224	#	#	#	#	#	#	#
2	a10_1_0_0	a10	1	0	0	Drevinek, P., et al.	STANDARD F	FIA	yes	30	POC	#	no	no	cohort	prospective	Czech Republic	testing site	unclear	symptomatic, high risk contact	#	#	#	#	#	#	#	#	RT-PCR	Allplex	Allplex® 2019 n-CoV Assay (Seegene)	NP	NP	NP/OP	NP	IFU	591	301	290	#	#	#	#	#	#	#	#	#	#
3	a22_1_0_0	a22	1	0	0	Liotti, F. M., et al.	STANDARD F	FIA	yes	30	POC	#	no	yes	unclear	retrospective	Italy	clinical	unclear	unclear	#	#	#	#	#	#	#	#	RT-PCR	RealStar; Allplex; Simplexa; Cobas	RealStar® SARS-CoV-2 RT-PCR Kit (altona Diagnostics), Allplex® 2019 n-CoV Assay (Seegene), Simplexa™ COVID-19 Direct kit (DiaSorin), Cobas® SARS-CoV-2 Test (Roche)	NP	NP	NP	NP	IFU	359	#	#	#	#	#	31.3	#	15.3	39.7	#	#	#
4	a28_1_0_0	a28	1	0	0	Pekosz, A., et al.	BD Veritor	DIA	yes	#	POC	#	no	yes	case-control	retrospective	USA	clinical	adult	symptomatic	#	#	#	#	#	#	#	#	virus culture	Lyra	Lyra® SARS-CoV-2 Assay (Quidel)	NP	NP	Nasal / NP or OP	NP	IFU	251	0	251	#	0	251	#	#	#	#	#	#	#
5	a31_1_0_0	a31	1	0	0	Porte, L., et al.	Bioeasy	FIA	yes	#	POC	#	no	yes	case-control	retrospective	Chile	clinical	adult, children	symptomatic	#	38	1	91	29.5	44	#	59	RT-PCR	RealTime; Cobas	RealTime SARS-CoV-2 assay M2000 (Abbott), Cobas® SARS-CoV-2 Test (Roche)	NP/OP	NP	NP/OP	NP	IFU	127	0	127	#	16	111	17.7	20	#	#	14.1	25.1	#
6	a32_1_0_0	a32	1	0	0	Porte, L., et al.	Sofia	FIA	yes	15	POC	#	yes	no	case-control	retrospective	Chile	clinical	adult	symptomatic	39	#	#	#	36.7	57	#	31	RT-PCR	Genesig	Genesig	NP/OP	NP	NP/OP	NP	IFU	64	12	52	#	0	64	17.95	#	#	#	16.4	22.4	#
7	a32_2_0_0	a32	2	0	0	Porte, L., et al.	STANDARD F	FIA	yes	30	POC	#	yes	no	case-control	retrospective	Chile	clinical	adult	symptomatic	39	#	#	#	36.7	57	#	31	RT-PCR	Genesig	Genesig	NP/OP	NP	NP/OP	NP	IFU	64	12	52	#	0	64	17.95	#	#	#	16.4	22.4	#
8	a39_1_0_0	a39	1	0	0	Van der Moeren, N., et al.	BD Veritor	DIA	yes	15	POC	#	no	no	cohort	prospective	Netherlands	testing site	adult	symptomatic	#	#	#	#	#	#	#	NA	RT-PCR	Cobas, RealTime	Cobas, RealTime	NP/OP	NP	NP/OP	NP	IFU	351	352	0	0	0	352	#	#	#	#	#	#	#
9	a41_1_0_0	a41	1	0	0	Weitzel, T., et al.	Bioeasy	FIA	yes	10 to 20	POC	#	yes	yes	case-control	retrospective	Chile	clinical	unclear	symptomatic	40	#	#	#	#	#	#	44	RT-PCR	Simplexa	Simplexa COVID-19 Direct EUA RT-PCR	NP/OP	NP	NOP	NP	IFU	111	0	111	#	#	#	#	22.5	10.7	37.7	#	#	#
10	a43_1_0_0	a43	1	0	0	Young, S., et al.	BD Veritor	DIA	yes	15	POC	#	no	yes	cohort	prospective	USA	testing site	adult	symptomatic	43	45	18	90	#	#	16.6	163	RT-PCR	Cobas	Cobas m2000	NP	NP	NP/OP	NP	IFU	251	0	251	#	0	251	#	22.74	#	#	#	#	5.48
11	a46_1_0_0	a46	1	0	0	Herrera, V., et al.	Sofia	FIA	yes	#	POC	#	no	no	cohort	prospective	USA	clinical	unclear	symptomatic	#	#	#	#	#	#	#	#	RT-PCR	unclear	unclear	unclear	unclear	N/A	unclear	non-IFU	1172	0	1172	#	#	#	#	#	#	#	#	#	#
12	a58_1_0_0	a58	1	0	0	Parada-Ricart, E., et al.	Bioeasy	FIA	yes	#	POC	#	no	yes	cohort	unclear	Spain	clinical	unclear	unclear	#	#	#	#	#	#	#	#	RT-PCR	Lyra	Lyra SARS-CoV-2	NP	NP	NP	NP	IFU	172	44	128	#	#	#	#	#	#	#	#	#	#
13	a63_1_0_0	a63	1	0	0	FINDdx	STANDARD F	FIA	yes	#	POC	#	no	no	cohort	prospective	Brazil	both	adult, children	symptomatic, high risk contact	#	39	0	95	#	#	#	268	RT-PCR	Simplexa	DiaSorin	NP	NP	NP	NP	non-IFU	453	29	421	#	#	#	23.4	#	#	#	19.9	27.7	#
14	a63_2_0_0	a63	2	0	0	FINDdx	STANDARD F	FIA	yes	#	POC	#	no	no	cohort	prospective	Germany	testing site	adult	symptomatic, high risk contact	#	37.8	18	85	#	#	#	360	RT-PCR	TibMolBiol	TaqMan	NP/OP	NP	NOP	NP	non-IFU	676	159	517	#	0	676	24.7	#	#	#	21.73	27.81	#
15	f102_1_0_0	f102	1	0	0	Bianco, G., et al.	LumiraDx	FIA	yes	12	POC	#	no	yes	cohort	prospective	Italy	clinical	adult, children	symptomatic, screening independent of symptoms	#	47.9	0	94	#	#	#	505	RT-PCR	Xpert Xpress	Xpert Xpress	nasal	AN/MT	NP	NP	IFU	907	676	231	#	165	742	#	#	#	#	#	#	#
16	f103_1_0_0	f103	1	0	0	Koeleman, J. G. M., et al.	BD Veritor	DIA	yes	15	POC	#	yes	yes	case-control	prospective	Netherlands	clinical	unclear	symptomatic	#	#	#	#	#	#	#	#	RT-PCR	ELITe InGenius; XpertXpress; in-house	ELITe InGenius, GeneXpert Xpress, in-house	NP	NP	NP	NP	IFU	40	0	40	#	#	#	#	#	#	#	#	#	#
17	f108_1_0_0	f108	1	0	0	Caramello, V., et al.	LumiraDx	FIA	yes	12	POC	#	no	yes	cohort	prospective	Italy	clinical	unclear	symptomatic, high risk contact	#	#	#	#	#	#	#	#	RT-PCR	unclear	unclear	NP	NP	NP	NP	non-IFU	149	#	#	#	#	#	#	#	#	#	#	#	#
18	f109_1_0_0	f109	1	0	0	Christensen, K., et al.	BD Veritor	DIA	yes	#	POC	#	no	no	cohort	retrospective	USA	clinical	adult	symptomatic	#	#	#	#	#	#	#	#	RT-PCR	Lyra	Lyra SARS-CoV-2	nasal	AN/MT	nasal	NP	non-IFU	278	0	278	#	0	278	#	#	#	#	#	#	#
19	f112_1_0_0	f112	1	0	0	Bornemann, L., et al.	Sofia	FIA	yes	#	POC	#	no	yes	cohort	prospective	Germany	clinical	adult, children	unclear	68	#	4	102	#	#	#	767	RT-PCR	Viasure; Rida; XpertXpress	Viasure; Rida; XpertXpress	NP	NP	NP	NP	IFU	1391	#	#	#	#	#	26.2	#	13	41	#	#	#
20	f113_1_0_0	f113	1	0	0	Blairon, L., et al.	LumiraDx	FIA	yes	15	POC	#	yes	yes	case-control	prospective, retrospective	Belgium	clinical	unclear	unclear	#	#	#	#	#	#	#	#	RT-PCR	Allplex	Allplex	NP	NP	NP	NP	non-IFU	198	#	#	#	#	#	25.83	#	#	#	#	#	#
21	f114_1_0_0	f114	1	0	0	Harris, D. T., et al.	Sofia	FIA	yes	15-30	POC	#	no	yes	cohort	prospective	USA	testing site	adult	symptomatic, high risk contact	#	#	#	#	#	#	#	#	RT-PCR	2019-nCov CDC EUA Kit	CDC PCR	nasal	AN/MT	NP	NP	IFU	885	0	885	#	0	885	#	#	#	#	#	#	#
22	f114_2_0_0	f114	2	0	0	Harris, D. T., et al.	Sofia	FIA	yes	15-30	POC	#	no	yes	cohort	prospective	USA	testing site	adult	symptomatic, high risk contact	#	#	#	#	#	#	#	#	RT-PCR	2019-nCov CDC EUA Kit	CDC PCR	nasal	AN/MT	NP	NP	IFU	1538	1538	0	#	0	1538	#	#	#	#	#	#	#
23	f119_1_0_0	f119	1	0	0	Dierks, S., et al.	LumiraDx	FIA	yes	#	POC	#	no	yes	cohort	prospective	Germany	testing site	adult	unclear	#	#	#	#	#	#	#	#	RT-PCR	Cobas, Genesig, Xpert Xpress	Cobas, Genesig, Xpert Xpress	NP	NP	NP	NP	IFU	444	#	#	#	0	444	#	#	#	#	#	#	#
24	f122_1_0_0	f122	1	0	0	Smith, R., et al.	Sofia	FIA	yes	15	POC	#	no	yes	cross-sectional	prospective	USA	clinical	unclear	symptomatic, screening independent of symptoms	#	#	#	#	#	#	#	#	RT-PCR	RealTime; Cobas; XpertXpress	Abbott, Cobas, XpertXpress	NP	NP	NP	NP	IFU	2887	1206	1675	#	#	#	#	22.7	#	#	#	#	#
25	f124_1_0_0	f124	1	0	0	Matsuzaki, N., et al.	VITROS	CLIA	yes	48	lab based	130	yes	yes	cohort	prospective	Japan	clinical	unclear	symptomatic, screening independent of symptoms	58	#	#	#	47	74	#	23	RT-PCR	Qiagen	Qiagen	NP	NP	NP	NP	IFU	128	#	49	#	#	#	30	#	#	#	24	35	#
26	f124_2_0_0	f124	2	0	0	Matsuzaki, N., et al.	Lumipulse G	CLEIA	yes	#	lab based	#	yes	yes	cohort	prospective	Japan	clinical	unclear	symptomatic, screening independent of symptoms	58	#	#	#	47	74	#	23	RT-PCR	QuantiTect	QuantiTect	NP	NP	NP	NP	IFU	128	#	49	#	#	#	30	#	#	#	24	35	#
27	f128_1_0_0	f128	1	0	0	Fernandez, M. D., et al	LumiraDx	FIA	yes	12	POC	#	no	yes	cohort	unclear	Spain	clinical	adult	symptomatic, high risk contact	#	#	#	#	#	#	#	#	RT-PCR	Allplex	Allplex	nasal	AN/MT	NP	NP	non-IFU	46	27	19	#	0	46	#	#	#	#	#	#	#
28	f139_1_0_0	f139	1	0	0	Frediani, J., et al.	BD Veritor	DIA	yes	#	POC	#	yes	yes	case-control	retrospective	USA	unclear	unclear	unclear	#	#	#	#	#	#	#	#	RT-PCR	Simplexa	DiaSorin	NP	NP	NP	NP	non-IFU	48	#	#	#	#	#	#	#	#	#	#	#	#
29	f139_2_0_0	f139	2	0	0	Frediani, J., et al.	Sofia	FIA	yes	#	POC	#	yes	yes	case-control	retrospective	USA	unclear	unclear	unclear	#	#	#	#	#	#	#	#	RT-PCR	Simplexa	DiaSorin	NP	NP	NP	NP	non-IFU	48	#	#	#	#	#	#	#	#	#	#	#	#
30	f144_1_0_0	f144	1	0	0	Van der Moeren, N., et al.	LIAISON	CLIA	yes	#	lab based	#	no	yes	case-control	retrospective	Netherlands	testing site	unclear	symptomatic	#	#	#	#	#	#	#	#	RT-PCR	Alinity	Alinity M	NOP	NP	NOP	NP	IFU	248	0	248	#	#	#	#	#	#	#	#	#	#
31	f145_1_0_0	f145	1	0	0	Menchinelli, G., et al.	STANDARD F	FIA	yes	15-30	POC	#	no	yes	cohort	prospective	Italy	clinical	unclear	symptomatic, high risk contact, screening independent of symptoms	#	#	#	#	#	#	#	#	RT-PCR	Allplex; Simplexa; Cobas; Hologic	Seegene Allplex, Diasorin Simplexa, Cobas, Hologic Aptima	NP	NP	NP	NP	IFU	2898	1815	1083	#	#	#	#	#	#	#	#	#	#
32	f148_1_0_0	f148	1	0	0	Karon, B. S., et al.	BD Veritor	DIA	yes	15	POC	#	yes	yes	case-control	retrospective	USA	unclear	unclear	symptomatic, screening independent of symptoms	#	#	#	#	#	#	#	#	RT-PCR	TibMolBiol	TaqMan	NP	NP	NP	NP	IFU	347	#	#	#	#	#	#	#	#	#	#	#	#
33	f148_2_0_0	f148	2	0	0	Karon, B. S., et al.	LumiraDx	FIA	yes	12	POC	#	yes	yes	case-control	retrospective	USA	unclear	unclear	symptomatic, screening independent of symptoms	#	#	#	#	#	#	#	#	RT-PCR	TibMolBiol	TaqMan	NP	NP	NP	NP	IFU	347	#	#	#	#	#	#	#	#	#	#	#	#
34	f148_3_0_0	f148	3	0	0	Karon, B. S., et al.	FIAflex	FIA	yes	#	POC	#	yes	yes	case-control	retrospective	USA	unclear	unclear	symptomatic, screening independent of symptoms	#	#	#	#	#	#	#	#	RT-PCR	TibMolBiol	TaqMan	NP	NP	NP	NP	IFU	347	#	#	#	#	#	#	#	#	#	#	#	#
35	f151_1_0_0	f151	1	0	0	Leli, C., et al.	LumiraDx	FIA	yes	12	POC	#	no	yes	cohort	retrospective	Italy	clinical	adult	symptomatic, screening independent of symptoms	71	#	#	#	53	82.7	#	389	RT-PCR	Alinity	Alinity	nasal	AN/MT	NP	NP	non-IFU	792	377	415	#	0	792	#	#	#	#	#	#	#
36	f154_1_0_0	f154	1	0	0	Bachmann, C., M., et al	MSD S-PLEX	ECL	yes	#	lab based	#	yes	yes	cohort	prospective	USA	testing site	adult	symptomatic	#	#	18	#	#	#	#	#	RT-PCR	BioRad CFX96	CDC 2019-nCoV Real-Time RT-PCR Diagnostic Panel, BioRad CFX96	nasal	AN/MT	nasal	AN/MT	IFU	170	0	170	#	0	170	#	#	#	#	#	#	#
37	f154_2_0_0	f154	2	0	0	Bachmann, C., M., et al	Sofia	FIA	yes	#	POC	#	yes	yes	cohort	prospective	USA	testing site	adult	symptomatic	#	#	18	#	#	#	#	#	RT-PCR	2019-nCov CDC EUA Kit	CDC 2019-nCoV Real-Time RT-PCR Diagnostic Panel	nasal	AN/MT	NP	NP	IFU	170	0	170	#	0	170	#	#	#	#	#	#	#
38	f157_1_0_0	f157	1	0	0	Osterman, A., et al	Lumipulse G	CLEIA	yes	#	lab based	#	yes	yes	cohort	retrospective	Germany	clinical	adult	unclear	#	#	#	#	#	#	#	#	RT-PCR	Allplex; Cobas; GeneXpert	Seegen Allplex, Cobas, Xpert Xpress	unclear	unclear	NP/OP/URT	NP	IFU	410	#	#	410	0	410	#	#	#	#	#	#	#
39	f157_2_0_0	f157	2	0	0	Osterman, A., et al	LIAISON	CLIA	yes	#	lab based	#	yes	yes	cohort	retrospective	Germany	clinical	adult	unclear	#	#	#	#	#	#	#	#	RT-PCR	Allplex; Cobas; GeneXpert	Seegen Allplex, Cobas, Xpert Xpress	unclear	unclear	NP/OP/URT	NP	IFU	410	#	#	410	0	410	#	#	#	#	#	#	#
40	f157_3_0_0	f157	3	0	0	Osterman, A., et al	Euroimmun	ELISA	yes	#	lab based	#	yes	yes	cohort	retrospective	Germany	clinical	adult	unclear	#	#	#	#	#	#	#	#	RT-PCR	Allplex; Cobas; GeneXpert	Seegen Allplex, Cobas, Xpert Xpress	unclear	unclear	NP/OP/URT	NP	IFU	410	#	#	410	0	410	#	#	#	#	#	#	#
41	f157_4_0_0	f157	4	0	0	Osterman, A., et al	Elecsys	ECLIA	yes	#	lab based	#	yes	yes	cohort	retrospective	Germany	clinical	adult	unclear	#	#	#	#	#	#	#	#	RT-PCR	Allplex; Cobas; GeneXpert	Seegen Allplex, Cobas, Xpert Xpress	unclear	unclear	NP/OP/URT	NP	IFU	408	#	#	408	0	410	#	#	#	#	#	#	#
42	f159_1_0_0	f159	1	0	0	Salvagno, G., L., et al.	LIAISON	CLIA	yes	42	lab based	136	no	yes	cohort	prospective	Italy	clinical	unclear	unclear	48	#	#	#	31	59	#	227	RT-PCR	RealStar	Realstar	NP	NP	NP	NP	non-IFU	421	#	#	#	#	#	#	#	#	#	#	#	#
43	f165_1_0_0	f165	1	0	0	Baccani, I., et al.	Lumipulse G	CLEIA	yes	30	lab based	#	no	yes	unclear	retrospective	Italy	clinical	unclear	unclear	#	#	#	#	#	#	#	#	RT-PCR	Allplex	Allplex	NP	NP	NP	NP	non-IFU	201	#	#	#	#	#	30.825	30.5061	15.99	39.37	27.61	35.6125	14.4321
44	f165_2_0_0	f165	2	0	0	Baccani, I., et al.	STANDARD F	FIA	yes	20	POC	#	no	yes	unclear	retrospective	Italy	clinical	unclear	unclear	#	#	#	#	#	#	#	#	RT-PCR	Allplex	Allplex	NP	NP	NP	NP	non-IFU	93	#	#	#	#	#	30.825	30.5061	15.99	39.37	27.61	35.6125	14.4321
45	f165_3_0_0	f165	3	0	0	Baccani, I., et al.	AFIAS	FIA	yes	12	POC	#	no	yes	unclear	retrospective	Italy	clinical	unclear	unclear	#	#	#	#	#	#	#	#	RT-PCR	Allplex	Allplex	NP	NP	NP	NP	non-IFU	81	#	#	#	#	#	30.825	30.5061	15.99	39.37	27.61	35.6125	14.4321
46	f166_1_0_0	f166	1	0	0	Hartard, C., et al.	LIAISON	CLIA	yes	45	lab based	#	no	yes	cohort	unclear	France	testing site	unclear	symptomatic, screening independent of symptoms	#	#	#	#	#	#	#	#	RT-PCR	unclear	MGISP-960	NP	NP	NP	NP	non-IFU	378	99	221	#	#	#	18.805	19.394	11.947	32.971	16.2415	20.6457	4.75582
47	f167_1_0_0	f167	1	0	0	Kahn, M., et al.	STANDARD F	FIA	yes	10-30	POC	#	no	yes	cohort	retrospective	Germany	clinical	unclear	symptomatic, screening independent of symptoms	#	#	#	#	#	#	#	#	RT-PCR	Cobas; Hologic; GeneXpert; RealStar	Cobas, GeneXpert, Realstar	OP	OP	OP	OP	IFU	3110	2340	249	#	#	#	#	26.5	13	42.7	#	#	#
48	f171_1_0_0	f171	1	0	0	Iqbal, B., et al.	Elecsys	ECLIA	yes	15-18	lab based	#	no	yes	cross-sectional	prospective	Pakistan	clinical	unclear	symptomatic	#	45	14	89	#	#	#	87	RT-PCR	TibMolBiol	TibMol	NP	NP	nasal/OP	AN/MT	non-IFU	170	0	170	#	#	#	#	#	#	#	#	#	#
49	f173_1_0_0	f173	1	0	0	Levett, P., N., et al.	VITROS	CLIA	yes	#	lab based	#	no	yes	case-control	retrospective	Canada	unclear	unclear	unclear	#	#	#	#	#	#	#	#	RT-PCR	unclear	unclear	unclear	unclear	unclear	unclear	non-IFU	24	#	#	#	#	#	#	#	#	#	#	#	#
50	f173_2_0_0	f173	2	0	0	Levett, P., N., et al.	VITROS	CLIA	yes	#	lab based	#	no	yes	cohort	prospective	Canada	unclear	unclear	unclear	#	#	#	#	#	#	#	#	RT-PCR	unclear	unclear	unclear	unclear	unclear	unclear	non-IFU	528	#	#	#	#	#	#	#	#	#	#	#	#
51	f184_1_0_0	f184	1	0	0	Audige, A., et al.	Elecsys	ECLIA	yes	#	lab based	#	no	yes	case-control	retrospective	Switzerland	unclear	adult, children	symptomatic, high risk contact, screening independent of symptoms	35	39	13	98	26	50	17	189	RT-PCR	Cobas	Cobas	NP	NP	NP	NP	IFU	407	61	338	#	#	#	22.79	23.88	13.98	39.05	19.53	27.2	5.59
52	f184_2_0_0	f184	2	0	0	Audige, A., et al.	Elecsys	ECLIA	yes	#	lab based	#	no	yes	case-control	retrospective	Switzerland	unclear	adult, children	symptomatic, high risk contact, screening independent of symptoms	32	35	16	77	25	41	14	134	RT-PCR	Cobas	Cobas	saliva	saliva	saliva	saliva	IFU	307	56	244	#	#	#	30.28	29.16	15.32	38.16	26.11	32.97	5.24
53	f191_1_0_0	f191	1	0	0	Orsi, A., et al.	FREND	FIA	yes	3	POC	#	yes	yes	cohort	prospective	Italy	clinical	unclear	symptomatic	#	#	#	#	#	#	#	110	RT-PCR	Allplex	Seegene	NP	NP	NP	NP	non-IFU	110	0	110	#	#	#	26	25.78	18	34	23	28	3.89
54	f191_2_0_0	f191	2	0	0	Orsi, A., et al.	STANDARD F	FIA	yes	30	POC	#	yes	yes	cohort	prospective	Italy	clinical	unclear	symptomatic	#	#	#	#	#	#	#	110	RT-PCR	Allplex	Seegene	NP	NP	NP	NP	non-IFU	110	0	110	#	#	#	26	25.78	18	34	23	28	3.89
55	f193_1_0_0	f193	1	0	0	Weitzel, T., et al.	STANDARD F	FIA	yes	#	POC	#	no	yes	cohort	prospective	Chile	clinical	unclear	screening independent of symptoms	#	#	#	#	#	#	#	#	RT-PCR	XpertXpress; Smplexa	XpertXpress; Smplexa	NP	NP	NP	NP	IFU	773	773	0	#	#	#	#	#	#	#	#	#	#
56	f194_1_0_0	f194	1	0	0	Suzuki, H., et al.	RapidTesta	DIA	yes	10	POC	#	yes	no	cohort	prospective	Japan	testing site	unclear	symptomatic, high risk contact, screening independent of symptoms	#	#	#	#	#	#	#	#	RT-PCR	inhouse	inhouse	NP	NP	NP	NP	non-IFU	1127	325	805	#	#	#	#	#	#	#	#	#	#
57	f196_1_0_0	f196	1	0	0	Cento, V., et al.	LumiraDx	FIA	yes	#	POC	#	no	yes	cohort	prospective	Italy	clinical	adult	symptomatic, screening independent of symptoms	66	#	#	#	45	79	#	405	RT-PCR	Simplexa	Simplexa	NP	NP	NP	NP	non-IFU	960	#	#	#	0	960	30.8	#	#	#	26.1	32.8	#
58	f197_1_0_0	f197	1	0	0	Koskinen, J., et al.	mariPOC	FIA	yes	20	POC	12.5	no	no	case-control	prospective	Finland	clinical	adult, children	symptomatic	#	#	#	#	#	#	#	#	RT-PCR	Allplex; Amplidiag	Allplex, Amplidiag	NP	NP	NP	NP	IFU	13	#	13	#	#	#	#	#	#	#	#	#	#
59	f197_2_0_0	f197	2	0	0	Koskinen, J., et al.	mariPOC	FIA	yes	20-55	POC	12.5	no	no	case-control	prospective	Finland	clinical	unclear	symptomatic, high risk contact, screening independent of symptoms	#	#	#	#	#	#	#	#	RT-PCR	Allplex; Amplidiag	Allplex, Amplidiag	NP	NP	NP	NP	IFU	45	#	#	#	#	#	25.3	25.7509	34	#	23.02	29.03	4.29229
60	f198_1_0_0	f198	1	0	0	Tanimoto., et al.	Lumipulse G	CLEIA	yes	35-60	lab based	120	no	yes	case-control	prospective	Japan	unclear	unclear	symptomatic, high risk contact, screening independent of symptoms	#	#	#	#	#	#	#	#	RT-PCR	StephOnePlus	StephOnePlusReal	NPS	NP	NPS	NP	IFU	68	#	#	#	#	#	25.45	26.73	14.8	41.7	19.8	31.6	8.062
61	f198_2_0_0	f198	2	0	0	Tanimoto., et al.	Lumipulse G	CLEIA	yes	35-60	lab based	120	no	yes	case-control	prospective	Japan	unclear	unclear	symptomatic, high risk contact, screening independent of symptoms	#	#	#	#	#	#	#	#	RT-PCR	StephOnePlus	StephOnePlusReal	saliva	saliva	saliva	saliva	IFU	116	#	#	#	#	#	30.8	30.43	18.5	42.7	25.46	36.5	6.501
62	f20_1_0_0	f20	1	0	0	Osterman, A., et al.	STANDARD F	FIA	yes	15-30	POC	#	yes	yes	cohort	retrospective	Germany	both	adult, children	symptomatic, screening independent of symptoms	#	#	#	#	#	#	#	#	RT-PCR	XpertXpress, TaqPath	Xpress, TaqPath	NP/OP	NP	NP/OP	NP	IFU	549	#	#	#	60	300	27	#	14	40	#	#	#
63	f31_1_0_0	f31	1	0	0	Favresse, J., et al.	VITROS	CLIA	yes	48	lab based	150	yes	yes	cohort	prospective	Belgium	clinical	adult, children	symptomatic, screening independent of symptoms	55	#	1	97	#	#	#	104	RT-PCR	RealStar	RealStar	NP	NP	NP	NP	IFU	188	118	70	#	#	#	22.3	#	12.6	38.2	#	#	#
64	f32_1_0_0	f32	1	0	0	Kohmer, N., et al.	LumiraDx	FIA	yes	12	POC	#	yes	yes	cohort	prospective	Germany	testing site	unclear	unclear	#	#	#	#	#	#	#	#	RT-PCR	Cobas	Cobas 6800	NP	NP	NP	NP	IFU	100	#	#	#	#	#	29.38	29.17	22.13	36.46	25.32	33.09	4.11
65	f34_1_0_0	f34	1	0	0	Caruana, G., et al.	BD Veritor	DIA	yes	20	POC	#	yes	yes	cohort	prospective	Switzerland	clinical	unclear	symptomatic, screening independent of symptoms	73	#	#	#	54.8	84	#	236	RT-PCR	unclear	unclear	NP	NP	NP	NP	IFU	532	239	293	#	#	#	27.5	#	#	#	20.6	33.3	#
66	f34_2_0_0	f34	2	0	0	Caruana, G., et al.	Exdia	FIA	yes	20	POC	#	yes	yes	cohort	prospective	Switzerland	clinical	unclear	symptomatic, screening independent of symptoms	73	#	#	#	54.8	84	#	236	RT-PCR	GeneXpert; Cobas; Viasure	GeneXpert, Cobas 6800;Viasue	NP	NP	NP	NP	IFU	532	239	293	#	#	#	27.5	#	#	#	20.6	33.3	#
67	f39_1_0_0	f39	1	0	0	FINDdx	ichroma	FIA	yes	#	POC	#	no	no	cohort	prospective	Switzerland	clinical	adult	symptomatic, high risk contact, screening independent of symptoms	#	36.3	16	76	#	#	#	129	RT-PCR	Cobas	Cobas	NP	NP	NP	NP	IFU	232	200	32	#	0	232	22.7	#	#	#	18.9	28.9	#
68	f43_1_0_0	f43	1	0	0	Drain, P.K., et al.	LumiraDx	FIA	yes	12	POC	#	no	yes	cohort	prospective	UK/USA	both	adult, children	symptomatic, screening independent of symptoms	#	34	0	90	#	#	14.5	142	RT-PCR	Cobas	Cobas 6800	AN	AN/MT	AN	AN/MT	IFU	257	98	159	#	#	#	#	#	#	#	#	#	#
69	f43_2_0_0	f43	2	0	0	Drain, P.K., et al.	LumiraDx	FIA	yes	12	POC	#	no	yes	cohort	prospective	UK/USA	both	adult, children	symptomatic, screening independent of symptoms	#	33.2	0	90	#	#	19.4	145	RT-PCR	Cobas	Cobas 6800	NP	NP	NP	NP	IFU	255	0	255	#	#	#	#	#	#	#	#	#	#
70	f46_1_0_0	f46	1	0	0	Marti, J.L.G., et al.	Sofia	FIA	yes	16	POC	#	no	no	cohort	unclear	USA	clinical	children	symptomatic	#	#	#	17	#	#	#	#	RT-PCR	XpertXpress	XpertXpress	MT	AN/MT	MT	AN/MT	IFU	427	#	#	#	427	0	#	#	#	#	#	#	#
71	f46_2_0_0	f46	2	0	0	Marti, J.L.G., et al.	BD Veritor	DIA	yes	16	POC	#	no	no	cohort	unclear	USA	testing site	adult	symptomatic	#	#	18	24	#	#	#	#	RT-PCR	XpertXpress	XpertXpress	AN	AN/MT	AN	AN/MT	IFU	32	#	#	#	0	32	#	#	#	#	#	#	#
72	f47_1_0_0	f47	1	0	0	Hirotsu, Y., et al.,	Lumipulse G	CLEIA	yes	30	lab based	120	no	yes	cohort	prospective	Japan	clinical	unclear	symptomatic, high risk contact	#	#	#	#	#	#	#	#	RT-PCR	NIID Japan	StepOnePlus Real-Time PCR System	NP	NP	NP	NP	IFU	1029	0	36	#	#	#	#	36.08	#	#	#	#	#
73	f50_1_0_0	f50	1	0	0	Jaaskelainen, A.E., et al.	Sofia	FIA	yes	15	POC	#	yes	yes	case-control	retrospective	Finland	both	unclear	symptomatic, screening independent of symptoms	#	#	#	#	#	#	#	#	RT-PCR	inhouse	lab developed	NP/nasal	NP	NP/nasal	NP	IFU	188	#	#	#	#	#	20.76	21.0567	10.74	32.49	17.0975	23.91	4.98901
74	f57_1_0_0	f57	1	0	0	Gili, A., et al.	Lumipulse G	CLEIA	yes	60	lab based	120	no	yes	case-control	unclear	Italy	unclear	unclear	symptomatic, high risk contact	#	#	#	#	#	#	#	#	RT-PCR	Allplex	Allplex SARS-CoV-2 assay	NP	NP	NP	NP	IFU	226	#	#	#	#	#	29	#	#	#	#	#	#
75	f57_2_0_0	f57	2	0	0	Gili, A., et al.	Lumipulse G	CLEIA	yes	60	lab based	120	no	yes	cohort	unclear	Italy	testing site	adult, children	symptomatic, high risk contact, screening independent of symptoms	#	#	#	#	#	#	#	#	RT-PCR	Allplex	Allplex SARS-CoV-2 assay	NP	NP	NP	NP	IFU	1738	#	#	#	#	#	22	#	#	#	#	#	#
76	f58_1_0_0	f58	1	0	0	Kruger, L.J., et al.	LumiraDx	FIA	yes	12	POC	3.5	no	no	cohort	Prospective	Germany	testing site	adult	symptomatic, high risk contact	#	38.5	#	#	#	#	14.2	396	RT-PCR	Allplex; Cobas; TibMolBiol	Allplex, Cobas 6800 or Cobas 8800, TIB Molbiol	NMT	AN/MT	NP	NP	IFU	761	272	486	#	0	761	#	#	#	#	#	#	#
77	f70_1_0_0	f70	1	0	0	Lefever, S., et al.	LIAISON	CLIA	yes	#	lab based	#	no	yes	case-control	retrospective	Belgium	clinical	adult, children	symptomatic, high risk contact, screening independent of symptoms	37	#	2	101	#	#	#	249	RT-PCR	Viasure	VIASURE SARS-CoV-2	NP	NP	NP	NP	IFU	414	178	223	#	#	#	#	#	10.2	39	#	#	#
78	f71_1_0_0	f71	1	0	0	Kilic, A., et al.	BD Veritor	DIA	yes	15	POC	#	no	yes	cohort	prospective	USA	clinical	adult, children	symptomatic	46.8	#	1	98	#	#	#	800	RT-PCR	Simplexa	Simplexa COVID-19 Direct EUA RT-PCR	nasal	AN/MT	NP	NP	IFU	1384	#	#	#	#	#	#	#	#	#	#	#	#
79	f74_1_0_0	f74	1	0	0	Asai, N., et al.	Lumipulse G	CLEIA	yes	30-45	lab based	#	no	yes	cohort	prospective	Japan	clinical	unclear	symptomatic, high risk contact	#	#	#	#	#	#	#	#	RT-PCR	2019-nCov CDC EUA Kit	BD MAX system	saliva	saliva	saliva	saliva	IFU	305	#	#	#	#	#	26.6	#	15.5	36.2	#	#	#
80	f77_1_0_0	f77	1	0	0	Micocci, M., et al.	LumiraDx	FIA	yes	12	POC	#	no	no	cohort	prospective	UK	clinical	adult	symptomatic, screening independent of symptoms	#	#	#	#	#	#	#	#	RT-PCR	unclear	unclear	NP	NP	NP	NP	IFU	239	225	14	#	0	239	#	#	#	#	#	#	#
81	f78_1_0_0	f78	1	0	0	NÃ¶rz, D., et al.	Elecsys	ECLIA	yes	18	lab based	#	no	no	cohort	retrospective	Germany	clinical	unclear	unclear	#	#	#	#	#	#	#	#	RT-PCR	Cobas	Cobas 6800	NP/OP	NP	NP/OP	NP	non-IFU	3139	79	313	#	#	#	#	#	#	#	#	#	#
82	f82_1_0_0	f82	1	0	0	Yin, N., et al.	BD Veritor	DIA	yes	10-20	POC	#	no	yes	cohort	retrospective	Belgium	clinical	unclear	symptomatic	#	#	#	#	#	#	#	#	RT-PCR	Cobas	Cobas m2000	NP	NP	NP	NP	IFU	177	#	#	#	#	#	#	#	#	#	#	#	#
83	f86_1_0_0	f86	1	0	0	Bruzzone, B., et al.	STANDARD F	FIA	yes	#	POC	#	no	yes	cohort	retrospective	Italy	unclear	unclear	unclear	#	#	#	#	#	#	#	#	RT-PCR	Allplex	Allplex	unclear	unclear	unclear	unclear	IFU	60	#	#	#	#	#	#	#	#	#	#	#	#
84	f86_2_0_0	f86	2	0	0	Bruzzone, B., et al.	LumiraDx	FIA	yes	#	POC	#	no	yes	cohort	retrospective	Italy	unclear	unclear	unclear	#	#	#	#	#	#	#	#	RT-PCR	Allplex	Allplex	unclear	unclear	unclear	unclear	IFU	23	#	#	#	#	#	#	#	#	#	#	#	#
85	f86_3_0_0	f86	3	0	0	Bruzzone, B., et al.	FREND	FIA	yes	#	POC	#	no	yes	cohort	retrospective	Italy	unclear	unclear	unclear	#	#	#	#	#	#	#	#	RT-PCR	Allplex	Allplex	unclear	unclear	unclear	unclear	IFU	60	#	#	#	#	#	#	#	#	#	#	#	#
86	f98_1_0_0	f98	1	0	0	Brihn, A., et al.	Sofia	FIA	yes	#	POC	#	no	yes	cohort	prospective	USA	clinical	adult	symptomatic, screening independent of symptoms	56	#	16	107	#	#	#	1126	RT-PCR	Fulgent	Fulgent COVID-19 RT-PCR	nasal	AN/MT	NP	NP	non-IFU	2039	1732	307	#	#	2038	#	#	#	#	#	#	#
87	k1_1_0_0	k1	1	0	0	Wang, H., et.al.	MSD S-PLEX	ECL	yes	240-300	lab based	120	no	yes	case-control	prospective	USA	clinical	adult, children	unclear	#	#	#	#	#	#	#	#	RT-PCR	Panther Fusion	Hologic Panther fusion assay	NP,mid-turbinate	NP	NP,mid-turbinate	NP	IFU	200	#	#	#	#	#	23.3	#	#	#	19.2	32.8	#
88	k1_2_0_0	k1	2	0	0	Wang, H., et.al.	MSD S-PLEX	ECL	yes	240-300	lab based	120	no	yes	case-control	retrospective	USA	clinical	adult, children	unclear	#	#	#	#	#	#	#	#	RT-PCR	Panther Fusion	Hologic Panther fusion assay	NP,mid-turbinate,OP	NP	NP,mid-turbinate,OP	NP	IFU	250	#	#	#	#	#	33.2	#	#	#	26	36.9	#
89	k10_1_0_0	k10	1	0	0	Leiner, J., et al.	STANDARD F	FIA	yes	#	POC	#	no	yes	cohort	prospective	Germany	clinical	adult	symptomatic, high risk contact, screening independent of symptoms	#	#	#	#	#	#	#	#	RT-PCR	Allplex	Allplex TM 2019-nCoV	OP, nasal	AN/MT	OP, nasal	AN/MT	non-IFU	4076	#	#	#	#	#	#	#	#	#	#	#	#
90	k11_1_0_0	k11	1	0	0	Loconsole, D., et al.	Lumipulse G	CLEIA	yes	50-60	lab based	120	no	yes	cohort	prospective	Italy	clinical	adult	symptomatic, high risk contact, screening independent of symptoms	52	#	#	#	35	68	#	442	RT-PCR	TaqPath	TaqPath	NP	NP	NP	NP	non-IFU	911	550	361	#	#	#	#	22.6409	#	#	#	#	#
91	k12_1_0_0	k12	1	0	0	Mitchell, S. L., et al.	Sofia	FIA	yes	#	POC	#	no	yes	cohort	prospective	USA	testing site	adult	symptomatic, high risk contact, screening independent of symptoms	#	38.6	17	80	#	#	#	106	RT-PCR	XpertXpress	Cepheid GeneXpert Xpress	nasal	AN/MT	NP	NP	IFU	144	144	0	#	0	144	#	#	#	#	#	#	#
92	k12_2_0_0	k12	2	0	0	Mitchell, S. L., et al.	Sofia	FIA	yes	#	POC	#	no	yes	cohort	prospective	USA	testing site	adult	symptomatic, high risk contact, screening independent of symptoms	#	44.2	18	83	#	#	#	93	RT-PCR	XpertXpress	Cepheid GeneXpert Xpress	nasal	AN/MT	NP	NP	IFU	148	0	148	#	0	148	#	#	#	#	#	#	#
93	k13_1_0_0	k13	1	0	0	Montalvo Villalba, M.C., et al.	Elecsys	ECLIA	yes	#	lab based	300	no	yes	cohort	prospective	Cuba	unclear	adult, children	high risk contact	#	#	0.4	96	#	#	#	#	RT-PCR	STAT‐NAT	STAT‐NAT® COVID‐19 MULTI	NP	NP	NP	NP	IFU	132	#	#	#	#	#	#	#	#	#	#	#	#
94	k13_2_0_0	k13	2	0	0	Montalvo Villalba, M.C., et al.	Elecsys	ECLIA	yes	#	lab based	300	no	yes	cohort	prospective	Cuba	unclear	adult, children	symptomatic, high risk contact, screening independent of symptoms	#	#	0.4	96	#	#	#	#	RT-PCR	STAT‐NAT	STAT‐NAT® COVID‐19 MULTI	NP	NP	NP	NP	IFU	59	#	#	#	#	#	#	#	#	#	#	#	#
95	k13_4_0_0	k13	4	0	0	Montalvo Villalba, M.C., et al.	Elecsys	ECLIA	yes	#	lab based	300	no	yes	cohort	prospective	Cuba	unclear	adult, children	screening independent of symptoms	#	#	0.4	96	#	#	#	#	RT-PCR	STAT‐NAT	STAT‐NAT® COVID‐19 MULTI	NP	NP	NP	NP	IFU	119	#	#	#	#	#	#	#	#	#	#	#	#
96	k14_1_0_0	k14	1	0	0	Paul, D., et al.	VITROS	CLIA	yes	48	lab based	130	yes	yes	cohort	prospective	India	clinical	adult, children	symptomatic, high risk contact	#	34	12	87	#	#	#	52	RT-PCR	RealStar	RealStar® SARS-CoV-2	NP/OP	NP	NP	NP	IFU	148	63	85	#	#	#	#	#	#	#	#	#	#
97	k15_1_0_0	k15	1	0	0	Sberna, G., et al.	Lumipulse G	CLEIA	yes	#	lab based	120	no	yes	cohort	prospective	Italy	both	adult, children	unclear	47	#	1	98	#	#	#	259	RT-PCR	Allplex; Easy SARS-CoV-2 WE kit	AllplexTM SARS-CoV-2 Assay, Seegene Inc., Seoul, Easy SARS-CoV-2 WE kit, Diatech Pharma- cogenetics srl, Jesi, Italy	NP	NP	NP	NP	IFU	513	#	#	#	#	#	#	#	#	#	#	#	#
98	k17_1_0_0	k17	1	0	0	Wee, L. E., et al.	BD Veritor	DIA	yes	12	POC	#	no	yes	cohort	prospective	Singapore	clinical	unclear	symptomatic, high risk contact, screening independent of symptoms	#	#	#	#	#	#	#	#	RT-PCR	unclear	unclear	unclear	unclear	unclear	unclear	non-IFU	6665	#	#	#	#	#	#	#	#	#	#	#	#
99	k19_1_1_0	k19	1	1	0	Pollock, N. R., et al.	MSD S-PLEX	ECL	yes	300	lab based	120	yes	yes	cohort	prospective	USA	clinical	children	symptomatic, high risk contact, screening independent of symptoms	#	#	#	#	#	#	#	80	RT-PCR	Panther Fusion	Hologic Panther fusion assay	NP	NP	NP	NP	IFU	141	2	99	80	121	20	25.8	27.2594	13.2	38.4	19.1	36.2	8.36133
100	k19_2_1_0	k19	2	1	0	Pollock, N. R., et al.	MSD S-PLEX	ECL	yes	300	lab based	120	yes	yes	cohort	prospective	USA	clinical	adult	symptomatic, high risk contact, screening independent of symptoms	#	#	#	#	#	#	#	67	RT-PCR	Panther Fusion	Hologic Panther fusion assay	NP	NP	NP	NP	IFU	85	4	31	0	1	84	26.4	28.1163	13.2	39.6	18.95	32.65	7.82321
101	k2_1_0_0	k2	1	0	0	Al-Alawi, S., et al.	PCL	FIA	no	<30	POC	#	no	yes	cohort	prospective	Oman	clinical	unclear	symptomatic	#	#	#	#	#	#	#	#	RT-PCR	Cobas; Liferiver; Sansuro Biotech	Liferiver Novel Coronavirus (2019-nCoV),Sansure Biotech COVID-19 Nucleic Acid Test Kit,Roche cobas® 6800	NP and/or throat	NP	NP and/or throat	NP	IFU	87	0	87	#	#	#	#	#	#	#	#	#	#
102	k2_2_0_0	k2	2	0	0	Al-Alawi, S., et al.	Sofia	FIA	yes	<30	POC	#	no	yes	cohort	prospective	Oman	clinical	unclear	symptomatic	#	#	#	#	#	#	#	#	RT-PCR	Cobas; Liferiver; Sansuro Biotech	Liferiver Novel Coronavirus (2019-nCoV),Sansure Biotech COVID-19 Nucleic Acid Test Kit,Roche cobas® 6800	NP and/or throat	NP	NP and/or throat	NP	IFU	78	0	78	#	#	#	#	#	#	#	#	#	#
103	k20_1_0_0	k20	1	0	0	FINDdx	LumiraDx	FIA	yes	12	POC	#	no	yes	cohort	prospective	Germany	testing site	adult	symptomatic, high risk contact	#	38.5	18	90	#	#	#	396	RT-PCR	Cobas, RealTime, Allplex, LightMix, RealStar, TibMolibiol	Cobas, Abbott, Allplex, LightMix, RealStar, TibMolibiol	nasal,MT	AN/MT	NP	NP	IFU	761	271	487	#	0	761	22.9	#	#	#	19.5	27.7	#
104	k20_2_0_0	k20	2	0	0	FINDdx	LumiraDx	FIA	yes	12	POC	#	no	yes	cohort	prospective	Brazil	clinical	adult	symptomatic, high risk contact	#	36.7	19	75	#	#	#	163	RT-PCR	2019-nCov CDC EUA Kit	Lab-developed assay based on the US CDC protocol	nasal	AN/MT	NP	NP	IFU	251	7	243	#	0	249	17.43	#	#	#	15.1	21.6	#
105	k3_1_0_0	k3	1	0	0	Adreani, J., et al.	Lumipulse G	CLEIA	yes	35	lab based	120	yes	yes	case-control	retrospective	France	unclear	unclear	unclear	#	#	#	#	#	#	#	#	RT-PCR	LightCycler 480; Alinity M	LightCycler480 II platform, Alinity m SARS-CoV-2 assay	NP	NP	NP	NP	IFU	239	35	204	#	#	#	22	24.0569	13	40	19	29	7.02023
106	k4_1_0_0	k4	1	0	0	Ben Abdelhanin, M., et al.	Elecsys	ECLIA	yes	18	lab based	#	no	yes	cohort	prospective	Belgium	unclear	unclear	symptomatic, screening independent of symptoms	#	#	#	#	#	#	#	#	RT-PCR	Allplex	Allplex TM 2019-nCoV	NP	NP	NP	NP	IFU	225	#	#	0	#	#	#	#	#	#	#	#	#
107	k6_1_0_0	k6	1	0	0	Burdino, E., et al.	LumiraDx	FIA	yes	#	POC	#	no	yes	cohort	prospective	Italy	clinical	unclear	unclear	#	#	#	#	#	#	#	#	RT-PCR	Simplexa; Hologic; XpertXpress; TaqPath; Cobas; Allplex	DiaSorin Simplexa® (n = 523, 42.3 %), Panther Hologic® (n = 254, 20.6 %), Cepheid Xpert® (n = 186, 15.0 %), Thermofisher TaqPath RT PCR® (n = 166, 13.4 %), Cobas 6800 Roche® (n = 87, 7.0 %), and Seegene Allplex® 2019 n-CoV Assay (n = 16, 1.3 %)	nasal	AN/MT	NP	NP	non-IFU	1232	#	#	0	#	#	#	#	#	#	#	#	#
108	k7_1_0_0	k7	1	0	0	Denina, M., et al.	LumiraDx	FIA	yes	15	POC	#	no	yes	cohort	retrospective	Italy	clinical	children	symptomatic, high risk contact, screening independent of symptoms	#	#	#	#	#	#	#	88	RT-PCR	Simplexa	DiaSorin Simplexa®	nasal	AN/MT	NP	NP	non-IFU	191	36	155	80	191	#	#	#	#	#	#	#	#
109	k8_1_0_0	k8	1	0	0	Drain, P., et al.	LumiraDx	FIA	yes	12	POC	#	no	yes	cohort	prospective	USA	clinical	adult, children	high risk contact	#	38.7	0	88	#	#	17.3	140	RT-PCR	Cobas; TaqPath	cobas 6800 Roche, TaqPath COVID-19 Combo Kit24 Thermofisher	nasal	AN/MT	nasal	AN/MT	non-IFU	222	222	0	#	22	200	#	#	#	#	#	#	#
110	k9_1_0_0	k9	1	0	0	Lanari, M., et al.	STANDARD F	FIA	yes	10-30	POC	#	no	yes	cohort	prospective	Italy	clinical	children	symptomatic, high risk contact, screening independent of symptoms	#	4.6	#	18	#	#	4.5	180	RT-PCR	Simplexa; XpertXpress; ELITe	DiaSorin Molecular SimplexaTM, Xpert® Xpress, SARS-CoV-2 ELITe MG- BKit	NP	NP	NP	NP	non-IFU	381	#	#	381	381	#	#	#	#	#	#	#	#
111	k9_2_0_0	k9	2	0	0	Lanari, M., et al.	AFIAS	FIA	yes	10-30	POC	#	no	yes	cohort	prospective	Italy	clinical	children	symptomatic, high risk contact, screening independent of symptoms	#	6.8	#	18	#	#	7.26	342	RT-PCR	Simplexa; XpertXpress; ELITe	DiaSorin Molecular SimplexaTM, Xpert® Xpress, SARS-CoV-2 ELITe MG- BKit	NP	NP	NP	NP	non-IFU	765	#	#	765	765	#	#	#	#	#	#	#	#
112	s1_1_0_0	s1	1	0	0	Agard, A., et al.	Sofia	FIA	yes	15-20	POC	#	yes	yes	cohort	prospective	USA	clinical	adult	symptomatic, screening independent of symptoms	#	56	#	#	#	#	#	70	RT-PCR	Cobas; XpertXpress	Cobas, Xpert Xpress	nasal	AN/MT	NP	NP	IFU	109	72	42	114	#	114	#	#	#	#	#	#	#
113	s10_1_0_0	s10	1	0	0	Fourati, S., et al.	VITROS	CLIA	yes	48	lab based	130	no	yes	cohort	prospective	France	clinical	adult	symptomatic, high risk contact, screening independent of symptoms	#	#	#	#	#	#	#	#	RT-PCR	Hologic, Alinity	Hologic Aptima, Alinity	NP	NP	NP	NP	IFU	1758	1657	76	#	#	1758	25	#	15	39	#	#	#
114	s11_1_0_0	s11	1	0	0	Freeman, M. C., et al.	Sofia	FIA	yes	15-20	POC	#	no	yes	cohort	prospective	USA	clinical	children	symptomatic, high risk contact, screening independent of symptoms	#	5.8	0	16	#	#	#	144	RT-PCR	XpertXpress	Cepheid GeneXpert Xpress	nasal	AN/MT	nasal	AN/MT	IFU	249	#	249	#	249	#	#	22.2	12.5	38.4	#	#	#
115	s11_2_0_0	s11	2	0	0	Freeman, M. C., et al.	Sofia	FIA	yes	15-20	POC	#	no	yes	cohort	prospective	USA	clinical	children	symptomatic, high risk contact, screening independent of symptoms	#	7.3	0	15	#	#	#	61	RT-PCR	XpertXpress	Cepheid GeneXpert Xpress	nasal	AN/MT	nasal	AN/MT	IFU	138	138	#	#	138	#	#	26.7	18.4	38.1	#	#	#
116	s13_1_0_0	s13	1	0	0	GarcÃ­a-FernÃ¡ndez, S.,et al.	STANDARD F	FIA	yes	10-30	POC	#	no	yes	cohort	prospective	Spain	clinical	unclear	symptomatic	#	#	#	#	#	#	#	#	RT-PCR	VIASURE SARS-CoV-2	VIASURE SARS-CoV-2	NP	NP	NP	NP	IFU	663	#	663	#	#	#	#	#	#	#	#	#	#
117	s15_1_0_0	s15	1	0	0	Gourgeon, A.	Sofia	FIA	yes	15-20	POC	#	yes	yes	case-control	retrospective	France	clinical	unclear	symptomatic, high risk contact, screening independent of symptoms	#	#	#	#	#	#	#	#	RT-PCR	inhouse, TaqPath, RealStar, Hologic, Alinity	inhouse, TaqPath, RealStar, Hologic, Alinity	NP	NP	NP	NP	IFU	282	#	#	#	#	#	#	#	#	#	#	#	#
118	s15_2_0_0	s15	2	0	0	Gourgeon, A.	STANDARD F	FIA	yes	10-30	POC	#	yes	yes	case-control	retrospective	France	clinical	unclear	symptomatic, high risk contact, screening independent of symptoms	#	#	#	#	#	#	#	#	RT-PCR	inhouse, Altona, RealStar,Aptima, Hologic, Alinity	inhouse, Altona, RealStar,Aptima, Hologic, Alinity	NP	NP	NP	NP	IFU	300	#	#	#	#	#	#	#	#	#	#	#	#
119	s15_3_0_0	s15	3	0	0	Gourgeon, A.	Wantai (Beijing) Rapid Test (FIA)	FIA	yes	15-20	POC	#	yes	yes	case-control	retrospective	France	clinical	unclear	symptomatic, high risk contact, screening independent of symptoms	#	#	#	#	#	#	#	#	RT-PCR	inhouse, Altona, RealStar,Aptima, Hologic, Alinity	inhouse, Altona, RealStar,Aptima, Hologic, Alinity	NP	NP	NP	NP	IFU	268	#	#	#	#	#	#	#	#	#	#	#	#
120	s16_1_0_0	s16	1	0	0	Greub, G., et al.	LumiraDx	FIA	yes	12	POC	#	no	yes	case-control	retrospective	Switzerland	clinical	unclear	unclear	#	#	#	#	#	#	#	#	RT-PCR	Cobas, BD MAX, GenXpert	Cobas, BD MAX, GenXpert	NP	NP	NP	NP	IFU	NA	#	#	#	#	#	24.5	#	9.3	38.5	23.8	25.2	#
121	s16_2_0_0	s16	2	0	0	Greub, G., et al.	Exdia	FIA	yes	15-20	POC	#	no	yes	case-control	retrospective	Switzerland	clinical	unclear	unclear	#	#	#	#	#	#	#	#	RT-PCR	Cobas, VIASURE, GenXpert; Allples; inhouse	Cobas, VIASURE, GenXpert; Allples; inhouse	NP	NP	NP	NP	IFU	NA	#	#	#	#	#	24.5	#	9.3	38.5	23.8	25.2	#
122	s16_3_0_0	s16	3	0	0	Greub, G., et al.	BD Veritor	DIA	yes	#	POC	#	no	yes	case-control	retrospective	Switzerland	clinical	unclear	unclear	#	#	#	#	#	#	#	#	RT-PCR	Cobas, VIASURE, GenXpert	Cobas, VIASURE, GenXpert	NP	NP	NP	NP	IFU	NA	#	#	#	#	#	24.5	#	9.3	38.5	23.8	25.2	#
123	s17_1_0_0	s17	1	0	0	Gunell, M., et al.	mariPOC	FIA	yes	20-55	POC	12.5	no	yes	cohort	prospective	Finland	clinical	adult, children	symptomatic, high risk contact, screening independent of symptoms	#	#	2	81	#	#	#	575	RT-PCR	Chemagic 360 extractor	in house PCR	NP	NP	NP	NP	IFU	939	58	881	#	129	810	#	#	#	#	#	#	#
124	s17_2_0_0	s17	2	0	0	Gunell, M., et al.	mariPOC	FIA	yes	20-55	POC	12.5	no	yes	cohort	prospective	Finland	clinical	adult, children	symptomatic, high risk contact, screening independent of symptoms	#	#	#	#	#	#	#	#	RT-PCR	Chemagic 360 extractor	in house PCR	NP	NP	NP	NP	IFU	23	6	17	#	#	#	#	#	#	#	#	#	#
125	s18_1_0_0	s18	1	0	0	Hirotsu, Y., et al.,	Lumipulse G	CLEIA	yes	#	lab based	120	yes	yes	case-control	prospective	Japan	clinical	adult, children	unclear	#	49.2	1	94	#	#	#	78	RT-PCR	StephOnePlus, XpertXpress	StephOnePlus, XpertXpress	NP	NP	NP	NP	IFU	154	#	#	#	#	#	#	#	#	#	#	#	#
126	s19_1_0_0	s19	1	0	0	Horban, A., et al.	PCL	FIA	no	<30	POC	#	no	yes	case-control	unclear	Poland	clinical	unclear	unclear	#	#	#	#	#	#	#	#	RT-PCR	Genesig	Genesig	NP	NP	NP	NP	IFU	266	#	#	266	#	#	#	#	#	#	#	#	#
127	s20_1_0_0	s20	1	0	0	HÃ¶rber, S., et al.	Atellica	CLIA	yes	26	lab based	1800	no	yes	cohort	prospective	Germany	testing site	unclear	symptomatic, high risk contact, screening independent of symptoms	#	#	#	#	#	#	#	#	RT-PCR	TaqPath	TaqPath	nasal	AN/MT	NP	NP	IFU	447	426	21	#	#	#	#	#	#	#	#	#	#
128	s21_1_0_0	s21	1	0	0	Kirby, J. E., et al.	LumiraDx	FIA	yes	12	POC	#	yes	yes	case-control	prospective, retrospective	USA	both	unclear	symptomatic, screening independent of symptoms	#	#	#	#	#	#	#	#	Virus culture, RT-PCR	Alinity, Abbott	Alinity, Abbott	NP	NP	NP	NP	IFU	489	#	#	#	#	#	#	#	#	#	#	#	#
129	s22_1_0_0	s22	1	0	0	Kliegr, T., et al.	STANDARD F	FIA	yes	10-30	POC	#	yes	yes	case-control	retrospective	Czech Republic	testing site	adult, children	symptomatic, high risk contact, screening independent of symptoms	#	#	#	#	#	#	#	#	RT-PCR	unclear	unclear	unclear	unclear	unclear	unclear	non-IFU	3907	#	#	#	#	#	#	#	#	#	#	#	#
130	s23_2_0_0	s23	2	0	0	FernÃ¡ndez-Rivas, G., et al.	LIAISON	CLIA	yes	45	lab based	#	no	yes	case-control	retrospective	Spain	clinical	adult, children	symptomatic, high risk contact, screening independent of symptoms	44	#	1	94	#	#	#	616	RT-PCR	Allplex	Allplex	nasal	AN/MT	nasal	AN/MT	IFU	732	861	#	#	#	#	#	#	#	#	#	#	#
131	s24_1_0_0	s24	1	0	0	Kolesova, O., et al.	Elecsys	ECLIA	yes	#	lab based	300	no	yes	cohort	prospective	Italy	clinical	adult, children	symptomatic, high risk contact, screening independent of symptoms	48	#	10	87	#	#	#	52	RT-PCR	MutaPLEX	MutaPLEX	NP	NP	NP	NP	non-IFU	110	#	#	110	#	#	#	#	14	40	#	#	#
132	s25_1_0_0	s25	1	0	0	KrÃ¼ger, L. J., et al.	Bioeasy	FIA	yes	12	POC	#	yes	yes	cross-sectional	prospective	Germany	testing site	adult	symptomatic, high risk contact, screening independent of symptoms	40	#	#	#	30	54	#	369	RT-PCR	TibMolBiol, Allplex, RealTime, Roche cobas	TibMolBiol, Allplex, RealTime, Roche cobas	NP/OP	NP	NP/OP	NP	IFU	727	272	446	#	0	728	#	#	#	#	#	#	#
133	s26_1_0_0	s26	1	0	0	Lau, C. S., et al.	Elecsys	ECLIA	yes	#	lab based	300	no	yes	case-control	retrospective	Singapore	unclear	unclear	symptomatic, high risk contact, screening independent of symptoms	#	#	#	#	#	#	#	#	RT-PCR	Cobas, GeneXpert	Cobas, GeneXpert	NP	NP	NP	NP	IFU	350	#	#	#	#	#	#	#	#	#	#	#	#
134	s27_2_0_0	s27	2	0	0	Linssen, J., et al.	HISCL	CLEIA	yes	17	lab based	200	no	yes	cross-sectional	prospective	Netherlands	testing site	unclear	symptomatic, high risk contact, screening independent of symptoms	#	#	#	#	#	#	#	#	RT-PCR	TibMolbiol, Cobas	TibMolbiol, Cobas	NP	NP	NP	NP	IFU	541	#	#	#	#	#	#	#	#	#	#	#	#
135	s27_3_0_0	s27	3	0	0	Linssen, J., et al.	HISCL	CLEIA	yes	17	lab based	200	no	yes	cross-sectional	prospective	Netherlands	testing site	unclear	symptomatic, high risk contact, screening independent of symptoms	#	#	#	#	#	#	#	#	RT-PCR	TibMolbiol, Cobas	TibMolbiol, Cobas	NP	NP	NP	NP	IFU	969	#	#	#	#	#	#	#	#	#	#	#	#
136	s28_1_0_0	s28	1	0	0	Mehta, A., et al.	Gazelle	FIA	yes	#	POC	#	no	no	cohort	prospective	India, USA	both	adult, children	symptomatic, high risk contact, screening independent of symptoms	#	34.7	2	94	#	#	#	570	RT-PCR	TaqPath	TaqPathTM COVID-19 Combo Kit, Taq Path Covid RT-PCR kit	nasal	AN/MT	nasal	AN/MT	IFU	1486	#	#	#	#	#	#	#	#	#	#	#	#
137	s29_1_0_0	s29	1	0	0	MiÅ‚osz, M., et al.	Euroimmun	ELISA	yes	#	lab based	#	no	yes	cohort	prospective	Poland	clinical	unclear	symptomatic, high risk contact, screening independent of symptoms	#	#	#	#	#	#	#	#	RT-PCR	EURORealTime	EURORealTime	NP	NP	NP	NP	IFU	137	35	96	#	#	#	#	#	#	#	#	#	#
138	s3_1_0_0	s3	1	0	0	Alghounaim, M., et al.	LIAISON	CLIA	yes	45	lab based	#	no	yes	cross-sectional	prospective	Kuwait	testing site	adult	unclear	40.2	#	#	#	32.3	47.8	#	59	RT-PCR	TaqPath	TaqPath	nasal	AN/MT	nasal	AN/MT	IFU	897	#	30	#	#	897	#	#	#	#	#	#	#
139	s31_1_0_0	s31	1	0	0	Navero-Castillejos, J., et al.	BD Veritor	DIA	yes	12	POC	#	no	yes	case-control	retrospective	Spain	clinical	unclear	symptomatic, high risk contact, screening independent of symptoms	#	#	#	#	#	#	#	#	RT-PCR	XpertXpress, TaqPath	Xpress, TaqPath	NP	NP	NP	NP	IFU	130	#	#	#	#	#	#	#	#	#	#	#	#
140	s32_1_0_0	s32	1	0	0	Neukam, K., et al.	BD Veritor	DIA	yes	12	POC	#	no	yes	cross-sectional	prospective	Argentina	clinical	adult	symptomatic, high risk contact, screening independent of symptoms	43	#	#	#	33	55	#	358	RT-PCR	RealStar	RealStar	NP	NP	NP	NP	IFU	584	476	108	#	0	584	#	#	#	#	#	#	#
141	s33_1_0_0	s33	1	0	0	Nomoto, H., et al.	Lumipulse G	CLEIA	yes	#	lab based	120	no	yes	cohort	prospective	Japan	clinical	adult	symptomatic	#	#	#	#	#	#	#	67	RT-PCR	Cobas	Cobas	AN	AN/MT	NP	NP	IFU	128	0	128	#	0	128	#	#	#	#	#	#	#
142	s33_2_0_0	s33	2	0	0	Nomoto, H., et al.	Lumipulse G	CLEIA	yes	#	lab based	120	no	yes	cohort	prospective	Japan	clinical	adult	symptomatic	#	#	#	#	#	#	#	67	RT-PCR	Cobas	Cobas	NP	NP	NP	NP	IFU	128	0	128	#	0	128	#	#	#	#	#	#	#
143	s35_1_0_0	s35	1	0	0	Peck Palmer, O., et al.	ADVIA Centaur	CLIA	NA	23	lab based	240	no	yes	case-control	retrospective	USA	clinical	unclear	symptomatic, high risk contact, screening independent of symptoms	#	#	#	#	#	#	#	207	RT-PCR	XpertXpress	XpertXpress	nasal, NP	NP	nasal, NP	NP	IFU	347	56	291	#	#	#	#	#	#	#	#	#	#
144	s36_1_0_0	s36	1	0	0	Petonnet, D., et al.	LIAISON	CLIA	yes	45	lab based	#	no	yes	case-control	prospective	France	clinical	adult	symptomatic, high risk contact, screening independent of symptoms	57	#	#	#	40	68	#	#	RT-PCR	Cobas, Simplexa, BioFire, NeumoDX	Cobas, Simplexa, BioFire, NeumoDX	NP	NP	NP	NP	IFU	242	#	#	#	0	242	#	#	#	#	#	#	#
145	s37_1_0_0	s37	1	0	0	Robinson, M. L.	BD Veritor	DIA	yes	12	POC	#	no	yes	cohort	prospective	USA	testing site	adult	symptomatic, high risk contact, screening independent of symptoms	38	#	#	#	29	50.5	#	112	RT-PCR	RealStar, Cobas; PerkinElmer, NeuMoDx, Aptima	RealStar, Cobas; PerkinElmer, NeuMoDx, Aptima	AN/MT	AN/MT	NP	NP	IFU	99	55	44	#	0	99	#	#	#	#	#	#	#
146	s38_1_0_0	s38	1	0	0	Routsias, J. G., et al.	Wantai (Beijing) Rapid Test (FIA)	FIA	yes	20	POC	#	yes	yes	cross-sectional	prospective	Greece	clinical	adult	symptomatic, high risk contact, screening independent of symptoms	#	#	#	#	#	#	#	#	RT-PCR	LiliF	LiliF	nasal	AN/MT	nasal	AN/MT	IFU	450	#	#	0	0	450	#	#	#	#	#	#	#
147	s39_1_0_0	s39	1	0	0	Saito, K., et al.	HISCL	CLEIA	yes	17	lab based	200	no	yes	case-control	prospective	Japan	clinical	unclear	unclear	#	#	#	#	#	#	#	#	RT-PCR	QIAamp	QIAamp Viral RNA Mini Kit	NP	NP	NP	NP	IFU	115	#	#	#	#	#	22.115	24.3912	17.78	36.22	19.875	27.45	8.35868
148	s4_1_0_0	s4	1	0	0	Bornemann, L., et al.	Sofia	FIA	yes	15-20	POC	#	no	yes	cohort	prospective	Germany	clinical	adult, children	symptomatic, high risk contact, screening independent of symptoms	67	#	1	107	#	#	#	4237	RT-PCR	Viasure; Rida; XpertXperss; LightMix; Allplex	Viasure; Rida; XpertXprss; LightMix; Allplex	NP	NP	NP	NP	IFU	7863	#	#	#	127	7750	25	25.295	11	41	#	#	6.7604
149	s40_1_0_0	s40	1	0	0	Salvagno, G. L., et al.	Elecsys	ECLIA	yes	#	lab based	300	no	yes	cohort	prospective	Italy	clinical	unclear	symptomatic, high risk contact, screening independent of symptoms	38	#	#	#	24	58	#	69	RT-PCR	RealStar	Realstar	NP	NP	NP	NP	non-IFU	160	#	#	#	#	#	#	#	#	#	#	#	#
150	s41_1_0_0	s41	1	0	0	Salvetti, S., et al.	Lumipulse G	CLEIA	yes	#	lab based	120	no	yes	cohort	prospective	Italy	clinical	unclear	screening independent of symptoms	#	#	#	#	#	#	#	#	RT-PCR	ELITe MGB, XpertXpress	ELITe MGB, XpertXpress	NP	NP	NP	NP	non-IFU	2659	2023	636	#	#	#	#	#	#	#	#	#	#
151	s44_1_0_0	s44	1	0	0	Sitoe, N., et al.	LumiraDx	FIA	yes	12	POC	#	yes	yes	cross-sectional	prospective	Mozambique	clinical	adult	symptomatic, high risk contact, screening independent of symptoms	36.23	#	#	#	#	#	#	381	RT-PCR	Abbott m200	Abbott	nasal	AN/MT	OP	OP	IFU	696	121	575	#	0	696	25.1	#	3.7	35.9	#	#	#
152	s48_1_0_0	s48	1	0	0	Uster, S.	LIAISON	CLIA	yes	45	lab based	#	no	yes	case-control	prospective	Switzerland	clinical	unclear	unclear	#	#	#	#	#	#	#	#	RT-PCR	Cobas, Liat rRT-PCR	Cobas, Liat rRT-PCR	NP	NP	NP	NP	IFU	208	#	#	#	#	#	#	#	#	#	#	#	#
153	s48_2_0_0	s48	2	0	0	Uster, S.	LIAISON	CLIA	yes	45	lab based	#	no	yes	case-control	prospective	Switzerland	clinical	unclear	unclear	#	#	#	#	#	#	#	#	RT-PCR	Cobas, Liat rRT-PCR	Cobas, Liat rRT-PCR	NP	NP	NP	NP	IFU	137	#	#	#	#	#	#	#	#	#	#	#	#
154	s49_1_0_0	s49	1	0	0	Wells, C. R., et al.	BD Veritor	DIA	yes	12	POC	#	no	yes	cohort	prospective	USA	testing site	adult	screening independent of symptoms	#	#	#	#	#	#	#	#	RT-PCR	unclear	unclear	unclear	unclear	unclear	unclear	non-IFU	409	#	#	#	#	409	#	#	#	#	#	#	#
155	s51_1_0_0	s51	1	0	0	Yu, K., et al.	STANDARD F	FIA	yes	10-30	POC	#	no	yes	case-control	prospective	Korea	clinical	unclear	symptomatic, high risk contact, screening independent of symptoms	#	#	#	#	#	#	#	#	RT-PCR	PowerChek	PowerChek SARS-CoV-2 and Influenza A&B Multiplex Real-Time PCR Kit	NP	NP	NP	NP	non-IFU	554	237	317	#	#	#	#	#	#	#	#	#	#
156	s6_1_0_0	s6	1	0	0	Cattelan, A. M., et al.	LumiraDx	FIA	yes	12	POC	#	no	yes	cohort	prospective	Italy	clinical	adult, children	symptomatic, high risk contact, screening independent of symptoms	#	61	#	#	43	79	#	105	RT-PCR	One Step Real Time kit	One Step Real Time kit	nasal	AN/MT	NP	NP	IFU	282	32	250	#	#	#	#	26	#	#	20.3	31.7	5,7
157	s7_1_0_0	s7	1	0	0	ÄŒernila, M., et al.	Sofia	FIA	yes	15-20	POC	#	no	yes	cohort	prospective	Slowenia	clinical	unclear	symptomatic	#	#	#	#	#	#	#	#	RT-PCR	unclear	unclear	NP	NP	NP	NP	non-IFU	132	#	#	#	#	#	#	#	#	#	#	#	#
158	s7_2_0_0	s7	2	0	0	ÄŒernila, M., et al.	Sofia	FIA	yes	15-20	POC	#	no	yes	cohort	prospective	Slowenia	clinical	unclear	symptomatic, screening independent of symptoms	#	#	#	#	#	#	#	#	RT-PCR	unclear	unclear	NP	NP	NP	NP	non-IFU	672	#	#	#	#	#	#	#	#	#	#	#	#
159	s9_1_0_0	s9	1	0	0	Elli, S., et al.	LumiraDx	FIA	yes	12	POC	#	no	yes	cohort	prospective	Italy	clinical	adult	symptomatic, high risk contact, screening independent of symptoms	72	#	#	#	#	#	#	118	RT-PCR	GeneFinder, Xpert Xpress	GeneFinder, Xpert Xpress	nasal	AN/MT	nasal	AN/MT	IFU	234	174	#	234	#	#	#	#	#	#	#	#	#
[truncated: 39 more columns]

## Sheet: Duration of Symptomes
Identification						General		Accuracy - asymptomatic																	Accuracy - symptomatic																Accuracy - Duration of Symptoms <= 7 days
Study ID	Sub_1	Sub_2	Sub_3	Sub_notes	Author	Test assessed	Study location	Number of Participants	True positives	False positives	True negatives	False negatives	Sensitivity	Lower 95 CI sensitivity	Upper 95 CI sensitivity	Specificity	Lower 95 CI specificity	Upper 95 CI specificity	Viral load median	Viral load mean	CT value (median)	CT value (mean)	ja	Comment	Number of Participants	True positives	False positives	True negatives	False negatives	Sensitivity	Lower 95 CI sensitivity	Upper 95 CI sensitivity	Specificity	Lower 95 CI specificity	Upper 95 CI specificity	Viral load median	Viral load mean	CT value (median)	CT value (mean)	Comment	Number of Participants	True positives	False positives	True negatives	False negatives	Sensitivity	Lower 95 CI sensitivity	Upper 95 CI sensitivity	Specificity
a04	1	d	0	#	Beck, E. T., et al.	Sofia	USA	#	#	#	#	#	#	#	#	#	#	#	#	#	#	#		#	346	47	1	284	14	77	64.5	86.8	99.6	98.1	100	#	#	#	#	#	#	#	#	#	#	#	#	#	#
a10	2	d	0	#	Drevinek, P., et al.	STANDARD F	Czech Republic	301	#	#	#	#	43.6	31.4	56.7	#	#	#	#	#	#	#		#	290	#	#	#	#	68.5	61.1	75	#	#	#	#	#	#	#	#	#	#	#	#	#	#	#	#	#
a31	1	d	0	#	Porte, L., et al.	Bioeasy	Chile	#	#	#	#	#	#	#	#	#	#	#	#	#	#	#		#	127	77	0	45	5	93.9	86.3	98	100	92.1	100	#	#	#	#	#	118	72	0	42	4	94.7	87.1	98.5	100
a39	1	d	0	#	Van der Moeren, N., et al.	BD Veritor	Netherlands	#	#	#	#	#	#	#	#	#	#	#	#	#	#	#		#	351	16	0	334	1	94.1	71.1	100	100	98.9	100	#	#	#	#	#	#	#	#	#	#	#	#	#	#
a41	1	d	0	#	Weitzel, T., et al.	Bioeasy	Chile	#	#	#	#	#	#	#	#	#	#	#	#	#	#	#		#	111	68	0	31	12	85	75.3	92	100	88.8	100	#	#	#	22.5	#	#	#	#	#	#	#	#	#	#
a43	1	d	0	#	Young, S., et al.	BD Veritor	USA	#	#	#	#	#	#	#	#	#	#	#	#	#	#	#		#	251	29	1	212	9	76.3	59.8	88.6	99.5	97.4	100	#	#	#	#	#	251	29	1	212	9	76.3	59.8	88.6	99.5
a46	1	d	0	#	Herrera, V., et al.	Sofia	USA	#	#	#	#	#	#	#	#	#	#	#	#	#	#	#		#	1172	352	6	707	107	76.79	72.55	80.48	99.16	98.18	99.69	#	#	#	#	#	#	#	#	#	#	#	#	#	#
a58	1	d	0	#	Parada-Ricart, E., et al.	Bioeasy	Spain	44	0	9	34	1	0	0	97.5	79.1	64	90	#	#	#	#		#	128	19	12	91	6	76	54.9	90.6	88.3	80.5	93.8	#	#	#	#	#	#	#	#	#	#	#	#	#	#
a63	1	d	0	#	FINDdx	STANDARD F	Brazil	#	#	#	#	#	#	#	#	#	#	#	#	#	#	#		#	#	#	#	#	#	#	#	#	#	#	#	#	#	#	#	#	100	#	#	#	#	80.2	71.1	86.7	#
a63	2	d	0	#	FINDdx	STANDARD F	Germany	#	#	#	#	#	#	#	#	#	#	#	#	#	#	#		#	#	#	#	#	#	#	#	#	#	#	#	#	#	#	#	#	32	#	#	#	#	81.2	64.7	91.1	#
f34	2	d	0	#	Caruana, G., et al.	Exdia	Switzerland	239	#	#	#	#	33	#	#	100	#	#	#	#	29.8	#	ja	#	293	#	#	#	#	52.2	#	#	99	#	#	#	#	27	#	#	#	#	#	#	#	#	#	#	#
f34	1	d	0	#	Caruana, G., et al.	BD Veritor	Switzerland	239	#	#	#	#	33	#	#	100	#	#	#	#	29.8	#	ja	#	293	#	#	#	#	43.3	#	#	99.5	#	#	#	#	27	#	#	#	#	#	#	#	#	#	#	#
f39	1	d	0	#	FINDdx	ichroma	Switzerland	#	#	#	#	#	#	#	#	#	#	#	#	#	#	#		#	#	#	#	#	#	#	#	#	#	#	#	#	#	#	#	#	31	#	#	#	#	83.9	67.4	92.9	#
f43	1	d	0	#	Drain, P.K., et al.	LumiraDx	USA/UK	#	#	#	#	#	#	#	#	#	#	#	#	#	#	#		#	#	#	#	#	#	#	#	#	#	#	#	#	#	#	#	#	73	72	#	#	1	98.6	92.6	100	#
f43	2	d	0	#	Drain, P.K., et al.	LumiraDx	USA/UK	#	#	#	#	#	#	#	#	#	#	#	#	#	#	#		#	255	#	#	#	#	97.5	87.1	99	97.7	94.7	99	#	#	#	#	#	34	34	#	#	0	100	89.8	100	#
f46	1	a	0	children	Marti, J.L.G., et al.	Sofia	USA	#	#	#	#	#	#	#	#	#	#	#	#	#	#	#	#	#	427	#	#	#	#	72	#	#	99	#	#	#	#	#	#	#	#	#	#	#	#	#	#	#	#
f46	2	a	0	college	Marti, J.L.G., et al.	BD Veritor	USA	#	#	#	#	#	#	#	#	#	#	#	#	#	#	#	#	#	32	30	#	#	2	93.8	79.2	99.2	#	#	#	#	#	#	#	#	#	#	#	#	#	#	#	#	#
f58	1	d	0	#	Kruger, L.J., et al.	LumiraDx	Germany	272	7	1	262	2	77.8	40	97.2	99.6	97.9	100	6.3	#	#	#	ja	#	210	45	2	155	8	84.9	72.4	93.3	98.7	95.5	99.8	7.4	#	#	#	#	423	102	2	303	16	86.4	78.9	92	99.3
f64	1	d	0	#	Schuit, E., et al.	BD Veritor	Netherlands	2317	#	#	#	#	58.7	51.1	66	99.6	99.3	99.8	#	#	#	#		#	219	#	#	#	#	84.2	68.7	94	99.4	97	100	#	#	#	#	#	#	#	#	#	#	#	#	#	#
f71	1	d	0	#	Kilic, A., et al.	BD Veritor	USA	#	#	#	#	#	#	#	#	#	#	#	#	#	#	#		#	1384	77	15	1253	39	66.4	57	74.9	98.8	98.1	99.3	#	#	#	#	#	#	#	#	#	#	#	#	#	#
f77	1	d	0	#	Micocci, M., et al.	LumiraDx	UK	225	1	9	214	1	#	#	#	#	#	#	#	#	#	#		#	14	5	0	8	1	#	#	#	#	#	#	#	#	#	#	#	#	#	#	#	#	#	#	#	#
f78	1	d	0	#	Nörz, D., et al.	Elecsys	Germany	79	22	#	#	57	27.8	18.3	39.1	#	#	#	#	#	#	#		#	313	214	#	#	99	68.4	62.9	73.5	#	#	#	#	#	#	#	#	149	124	#	#	25	83.2	76.2	88.8	#
f98	1	d	0	#	Brihn, A., et al.	Sofia	USA	1732	49	9	1642	32	60.5	49	71.2	99.5	99.1	99.8	#	#	#	#	#	Ct mean 23,9	307	49	3	236	19	72.1	59.9	82.3	98.7	96.4	99.7	#	#	#	#	Ct mean 21,3	#	#	#	#	#	#	#	#	#
f102	1	d	0	#	Bianco, G., et al.	LumiraDx	Italy	676	93	44	531	8	92.1	85	96.5	92.3	89.9	94.4	#	#	#	#	#	#	231	176	4	30	21	89.3	84.2	93.3	88.2	72.5	96.7	#	#	#	#	#	#	#	#	#	#	#	#	#	#
f103	1	d	0	BD Veritor	Koeleman, J. G. M., et al.	BD Veritor	Netherlands	#	#	#	#	#	#	#	#	#	#	#	#	#	#	#	#	#	40	31	#	#	9	77.5	61.5	89.2	#	#	#	#	#	#	#	#	#	#	#	#	#	#	#	#	#
f109	1	d	0	#	Christensen, K., et al.	BD Veritor	#	#	#	#	#	#	#	#	#	#	#	#	#	#	#	#	#	#	278	52	1	217	8	86.7	75.4	94.1	99.5	97.4	99.9	#	#	#	#	#	#	#	#	#	#	#	#	#	#
f114	1	d	0	high risk (Sx + contact)	Harris, D. T., et al.	Sofia	USA	#	#	#	#	#	#	#	#	#	#	#	#	#	#	#	#	#	885	251	7	573	54	82.3	#	#	98.8	#	#	#	#	#	#	#	#	#	#	#	#	#	#	#	#
f114	2	d	0	no risk (Asx)	Harris, D. T., et al.	Sofia	USA	1538	0	0	1525	13	0	#	#	#	#	#	#	#	#	#	#	#	#	#	#	#	#	#	#	#	#	#	#	#	#	#	#	#	#	#	#	#	#	#	#	#	#
f122	1	d	0	#	Smith, R., et al.	Sofia	USA	1206	33	4	1160	9	78.6	63.2	89.7	99.7	99	100	#	#	#	#	#	#	1675	147	2	1480	46	76.2	69.5	82	99.9	99.5	100	#	#	#	#	#	#	#	#	#	#	#	#	#	#
f124	1	d	0	Vitros	Matsuzaki, N., et al.	Vitros	Japan	#	#	#	#	#	#	#	#	#	#	#	#	#	#	#	#	#	#	#	#	#	#	#	#	#	#	#	#	#	#	#	#	#	35	30	#	#	5	85.7	#	#	#
f124	2	d	0	Lumipulse G	Matsuzaki, N., et al.	Lumipulse G	Japan	#	#	#	#	#	#	#	#	#	#	#	#	#	#	#	#	#	#	#	#	#	#	#	#	#	#	#	#	#	#	#	#	#	35	34	#	#	1	97.1	#	#	#
f128	1	d	0	#	Fernandez, M. D., et al	LumiraDx	Spain	27	7	0	18	2	#	#	#	100	#	#	#	#	#	#	#	#	19	14	0	4	1	#	#	#	100	#	#	#	#	#	#	#	#	#	#	#	#	#	#	#	#
f144	1	d	0	#	Van der Moeren, N., et al.	Liaison	Netherlands	#	#	#	#	#	#	#	#	#	#	#	#	#	#	#	#	#	248	54	0	174	20	73	61.4	82.6	100	97.9	100	#	#	#	#	#	#	#	#	#	#	#	#	#	#
f145	1	d	0	#	Menchinelli, G., et al.	STANDARD F	Italy	1815	18	25	1724	48	41.9	27	57.9	97.3	96.4	98	#	#	#	#	#	#	1083	119	56	893	15	68	60.5	74.8	98.3	97.3	99.1	#	#	#	#	#	#	#	#	#	#	#	#	#	#
f151	1	d	0	#	Leli, C., et al.	LumiraDx	Italy	377	26	20	303	28	48.1	34.3	62.2	93.8	90.6	96.2	#	#	#	#	#	#	415	88	10	293	24	#	#	#	#	#	#	#	#	#	#	#	#	#	#	#	#	#	#	#	#
f154	1	d	0	Sofia	Bachmann, C., M., et al	Sofia	USA	#	#	#	#	#	#	#	#	#	#	#	#	#	#	#	#	#	170	81	1	59	29	73.6	64.4	81.6	98.3	91.1	100	#	#	#	#	#	170	81	1	59	29	73.6	64.4	81.6	98.3
f154	2	d	0	Sofia vs AN PCR	Bachmann, C., M., et al	Sofia	USA	#	#	#	#	#	#	#	#	#	#	#	#	#	#	#	#	#	170	79	3	75	13	85.9	77	92.3	96.2	89.2	99.2	#	#	#	#	#	170	79	3	75	13	85.9	77	92.3	96.2
f166	1	d	0	#	Hartard, C., et al.	Liaison	France	#	#	#	#	#	#	#	#	#	#	#	#	#	#	#	#	#	#	#	#	#	#	#	#	#	#	#	#	#	#	#	#	#	#	#	#	#	#	89.7	80.2	99.3	#
f167	1	d	0	#	Kahn, M., et al.	STANDARD F	Germany	2340	20	25	2273	22	47.6	#	#	98.9	#	#	#	#	#	#	#	#	249	34	6	192	17	66.7	#	#	97	#	#	#	#	#	#	#	#	#	#	#	#	#	#	#	#
f171	1	d	0	#	Iqbal, B., et al.	Elecsys	Pakistan	#	#	#	#	#	#	#	#	#	#	#	#	#	#	#	#	#	170	92	1	42	35	72.4	63.8	80	97.7	87.7	99.9	#	#	#	#	#	#	#	#	#	#	#	#	#	#
f191	1	d	0	Frend	Orsi, A., et al.	FREND	Italy	#	#	#	#	#	#	#	#	#	#	#	#	#	#	#	#	#	110	56	0	50	4	93.3	83.8	98.2	100	92.9	100	#	#	#	#	#	45	43	#	#	2	95.6	84.9	99.5	#
f191	2	d	0	STD F	Orsi, A., et al.	STANDARD F	Italy	#	#	#	#	#	#	#	#	#	#	#	#	#	#	#	#	#	110	52	0	50	8	86.7	75.4	94.1	100	92.9	100	#	#	#	#	#	45	40	#	#	5	88.9	76	96.3	#
f194	1	d	0	reader	Suzuki, H., et al.	RapidTesta	Japan	#	#	#	#	#	#	#	#	#	#	#	#	#	#	#	#	#	802	42	17	738	5	89.4	76.9	96.5	97.7	96.4	98.7	#	#	#	#	#	#	#	#	#	#	#	#	#	#
f193	1	d	0	#	Weitzel, T., et al.	STANDARD F	Chile	773	0	67	706	0	#	#	#	91.3	89.1	93.2	#	#	#	#	#	#	#	#	#	#	#	#	#	#	#	#	#	#	#	#	#	#	#	#	#	#	#	#	#	#	#
f197	1	d	0	mariPOC-Sensitivity Cohorte 1	Koskinen, J., et al.	mariPOC	Finland	#	#	#	#	#	#	#	#	#	#	#	#	#	#	#	#	#	13	13	0	0	0	100	75.3	100	#	#	#	#	#	#	#	#	#	#	#	#	#	#	#	#	#
f47	1	d	0		Hirotsu, Y., et al.,	Lumipulse G	Japan	#	#	#	#	#	#	#	#	#	#	#	#	#	#	#	#	#	#	#	#	#	#	#	#	#	#	#	#	#	#	#	#	#	71	71	0	0	0	#	#	#	#
k11	1	d	0	Lumipulse G	Loconsole, D., et al.	Lumipulse G	Italy	550	#	#	#	#	91.8	81.9	97.2	97.8	96.8	98.3	#	#	22.35	#	#	#	361	#	#	#	#	95.8	92.7	97.7	96.4	93.7	98	#	#	23.09	#	#	#	#	#	#	#	97.3	93.4	99.1	97.1
k12	1	d	1	asymptomaic	Mitchell, S. L., et al.	SOFIA	USA	144	2	0	138	4	33.3	#	#	100	#	#	#	#	#	#	#	#	#	#	#	#	#	#	#	#	#	#	#	#	#	#	#	#	#	#	#	#	#	#	#	#	#
k12	2	d	1	symptomatic	Mitchell, S. L., et al.	SOFIA	USA	#	#	#	#	#	#	#	#	#	#	#	#	#	#	#	#	#	148	36	0	107	5	87.8	#	#	100	#	#	#	#	#	#	#	104	27	0	74	3	90	#	#	100
k20	1	d	0	Germany	FINDdx	LumiraDX	Germany	#	#	#	#	#	#	#	#	#	#	#	#	#	#	#	#	#	#	#	#	#	#	#	#	#	#	#	#	#	#	#	#	#	118	#	#	#	#	86.4	79.1	91.5	#
k20	2	d	0	Brazil	FINDdx	LumiraDx	Brazil	#	#	#	#	#	#	#	#	#	#	#	#	#	#	#	#	#	#	#	#	#	#	#	#	#	#	#	#	#	#	#	#	#	56	#	#	#	#	85.7	74.3	92.6	#
s1	1	d	1	high_risk	Agard, A., et al.	Sofia	USA	#	#	#	#	#	#	#	#	#	#	#	#	#	#	#	#	#	42	8	0	22	12	37	#	#	100	#	#	#	#	#	#	#	#	#	#	#	#	#	#	#	#
s1	1	d	2	low_risk	Agard, A., et al.	Sofia	USA	72	6	0	49	17	26	#	#	100	#	#	#	#	#	#	#	#	#	#	#	#	#	#	#	#	#	#	#	#	#	#	#	#	#	#	#	#	#	#	#	#	#
s3	1	d	1	symptomatic	Alghounaim, M., et al.	Liaison	Kuwait	#	#	#	#	#	#	#	#	#	#	#	#	#	#	#	#	#	26	8	0	17	1	88.9	51.8	99.7	100	80.5	100	#	#	#	#	#	#	#	#	#	#	#	#	#	#
s6	1	d	1	LumiraDx	Cattelan, A. M., et al.	LumiraDx	Italy	32	3	1	25	3	50	10	90	96.2	88.8	100	#	#	#	#	#		250	171	2	26	51	#	#	#	#	#	#	#	#	#	#	#	#	#	#	#	#	#	#	#	#
s10	1	d	1	prospective	Fourati, S., et al.	VITROS	France	43	30	#	13	#	69.8	53.9	82.8	#	#	#	#	#	#	#	#	#	77	57	#	20	#	#	#	#	#	#	#	#	#	#	#	#	56	48	#	8	#	#	#	#	#
s11	1	d	1	symptomatic	Freeman, M. C., et al.	Sofia	USA	#	#	#	#	#	#	#	#	#	#	#	#	#	#	#	#	#	249	36	2	203	8	82	68	91	99	97	100	#	#	#	#	#	237	34	2	193	8	#	#	#	#
s32	1	d	1		Neukam, K., et al.	BD Veritor	Argentina	476	#	#	#	#	42.9	21.4	67.4	99.8	98.8	100	#	#	#	#	#	#	108	#	#	#	#	89.7	73.6	96.4	100	95.4	100	#	#	#	#	#	#	#	#	#	#	#	#	#	#
s32	1	d	1		Neukam, K., et al.	BD Veritor	Argentina	476	#	#	#	#	#	#	#	#	#	#	#	#	#	#	#	#	#	#	#	#	#	#	#	#	#	#	#	#	#	#	#	#	#	#	#	#	#	#	#	#	#
s41	1	d	1		Salvetti, S., et al.	Lumipulse G	Italy	2023	22	0	1879	122	#	#	#	#	#	#	#	#	#	#	#	Considering 1.0 pg/mL	636	84	10	488	54	#	#	#	#	#	#	#	#	#	#	Considering 1.0 pg/mL	#	#	#	#	#	#	#	#	#
s44	1	0	0		Sitoe, N., et al.	LumiraDx	Mozambique	121	#	#	#	#	47.8	26.8	69.4	95.9	89.8	98.9	#	#	#	#	#	#	575	#	#	#	#	79.9	75.4	83.9	95.7	92	98	#	#	#	#	#	519	#	#	#	#	81.6	77	85.6	96.2
s35	1	d	0		Peck Palmer, O., et al.	ADVIA Centaur	USA	56	#	#	#	#	62.5	48.5	75.1	#	#	#	#	#	#	#	#	#	291	#	#	#	#	90	86	93.2	#	#	#	#	#	#	#	#	#	#	#	#	#	#	#	#	#
s37	1	0	0		Robinson, M. L.	BD Veritor	USA	#	#	#	#	#	#	#	#	#	#	#	#	#	#	#	#	#	#	#	#	#	#	#	#	#	#	#	#	#	#	#	#	#	35	#	#	#	#	83.3	50.9	97.1	95.7
s13	1	0	0		García-Fernández, S.,et al.	STANDARD F	Spain	#	#	#	#	#	#	#	#	#	#	#	#	#	#	#	#	#	663	105	2	536	20	84	76.1	89.7	99.6	98.5	99.9	#	#	#	#	#	#	#	#	#	#	#	#	#	#
s51	1	d	1	of N=219 PCR+	Yu, K., et al.	STANDARD F	Korea	69	#	#	#	#	50.7	39.2	62.2	#	#	#	#	#	#	#	#	#	150	#	#	#	#	74.7	67.2	81	#	#	#	#	#	#	#	#	#	#	#	#	#	#	#	#	#
[truncated: 15 more columns]

## Sheet: Ct Value
Identification						General		Accuracy - Ct Value
Study ID	Sub_1	Sub_2	Sub_3	sub_notes	Author	Test assessed	Study location	Number of Participants	Ct value	ct_label	True positives	False positives	True negatives	False negatives	Sensitivity	Lower 95 CI sensitivity	Upper 95 CI sensitivity	Specificity	Lower 95 CI specificity	Upper 95 CI specificity
a10	1	c	1	Standard_F	Drevinek, P., et al.	STANDARD F	Czech Republic	51	<20	<20	#	#	#	#	92.2	81.5	96.9	#	#	#
a10	1	c	2	Standard_F	Drevinek, P., et al.	STANDARD F	Czech Republic	121	<25	<25	#	#	#	#	90.1	83.5	94.2	#	#	#
a10	1	c	3	Standard_F	Drevinek, P., et al.	STANDARD F	Czech Republic	161	<30	<30	#	#	#	#	81.4	74.7	86.6	#	#	#
a10	#	#	#	Standard_F	Drevinek, P., et al.	STANDARD F	Czech Republic	190	<35	<35	#	#	#	#	72.6	65.9	78.5	#	#	#
a10	#	#	#	Standard_F	Drevinek, P., et al.	STANDARD F	Czech Republic	223	≤ 40	#	#	#	#	#	62.3	55.8	68.4	99.5	98	99.9
a31	1	c	1	#	Porte, L., et al.	Bioeasy	Chile	52	<25	<25	52	#	0	0	100	93.2	100	#	#	#
a31	1	c	2	#	Porte, L., et al.	Bioeasy	Chile	18	>25,1	>=25	13	0	0	5	72.2	46.5	90.3	#	#	#
a32	1	c	0	#	Porte, L., et al.	Sofia	Chile	27	≤25	<25	27	0	#	0	100	87.2	100	#	#	#
a32	2	c	0	#	Porte, L., et al.	STANDARD F	Chile	27	≤25	<25	27	0	#	0	100	87.2	100	#	#	#
a39	1	c	1	Study two_<7 days	Van der Moeren, N., et al.	BD Veritor	Netherlands	17	<20	<20	17	#	#	0	100	80.5	100	#	#	#
a39	1	c	2	Study two_<7 days	Van der Moeren, N., et al.	BD Veritor	Netherlands	29	20-25	<25	29	#	#	0	100	88.1	100	#	#	#
a39	1	c	3	Study two_<7 days	Van der Moeren, N., et al.	BD Veritor	Netherlands	12	25-30	<30	11	#	#	1	91.7	61.5	99.8	#	#	#
a39	1	c	4	Study two_<7 days	Van der Moeren, N., et al.	BD Veritor	Netherlands	29	20-25	>=20	29	#	#	0	100	88.1	100	#	#	#
a39	1	c	5	Study two_<7 days	Van der Moeren, N., et al.	BD Veritor	Netherlands	12	25-30	>=25	11	#	#	1	91.7	61.5	99.8	#	#	#
a39	1	c	6	Study two_<7 days	Van der Moeren, N., et al.	BD Veritor	Netherlands	8	≥30	>=30	2	#	#	6	25	3.2	65.1	#	#	#
a39	1	c	1	Study two_>7 days	Van der Moeren, N., et al.	BD Veritor	Netherlands	3	<20	<20	3	#	#	0	100	29.2	100	#	#	#
a39	1	c	2	Study two_>7 days	Van der Moeren, N., et al.	BD Veritor	Netherlands	16	20-25	<25	13	#	#	3	81.2	54.4	96	#	#	#
a39	1	c	3	Study two_>7 days	Van der Moeren, N., et al.	BD Veritor	Netherlands	22	25-30	<30	19	#	#	3	86.4	65.1	97.1	#	#	#
a39	1	c	4	Study two_>7 days	Van der Moeren, N., et al.	BD Veritor	Netherlands	16	20-25	>=20	13	#	#	3	81.2	54.4	96	#	#	#
a39	1	c	5	Study two_>7 days	Van der Moeren, N., et al.	BD Veritor	Netherlands	22	25-30	>=25	19	#	#	3	86.4	65.1	97.1	#	#	#
a39	1	c	6	Study two_>7 days	Van der Moeren, N., et al.	BD Veritor	Netherlands	16	≥30	>=30	3	#	#	13	18.8	4	45.6	#	#	#
a41	1	c	1	Bioeasy	Weitzel, T., et al.	Bioeasy	Chile	54	≤25	<25	54	#	#	0	100	93.4	100	#	#	#
a41	1	c	2	Bioeasy	Weitzel, T., et al.	Bioeasy	Chile	26	>25	>=25	14	#	#	12	53.8	33.4	73.4	#	#	#
a63	1	c	1	#	FINDdx	STANDARD F	Brazil	66	≤25	<25	#	#	#	#	87.9	77.9	93.7	#	#	#
a63	1	c	2	#	FINDdx	STANDARD F	Brazil	110	≤33	<30	#	#	#	#	80.9	72.6	87.2	#	#	#
a63	2	c	0	Germany	FINDdx	STANDARD F	Germany	36	≤33	<30	#	#	#	#	75	58.9	86.2	#	#	#
a63	2	c	0	Germany	FINDdx	STANDARD F	Germany	20	≤25	<25	#	#	#	#	100	83.9	100	#	#	#
f31	1	c	1	VITROS	Favresse, J., et al.	VITROS	Belgium	2	<15	<20	2	#	#	0	100	15.8	100	#	#	#
f31	1	c	2	VITROS	Favresse, J., et al.	VITROS	Belgium	34	>15-20	<20	34	#	#	0	100	89.7	100	#	#	#
f31	1	c	3	VITROS	Favresse, J., et al.	VITROS	Belgium	22	>20-25	<25	22	#	#	0	100	84.6	100	#	#	#
f31	1	c	4	VITROS	Favresse, J., et al.	VITROS	Belgium	19	>25-30	<30	19	#	#	0	100	82.4	100	#	#	#
f31	1	c	5	VITROS	Favresse, J., et al.	VITROS	Belgium	22	>20-25	>=20	22	#	#	0	100	84.6	100	#	#	#
f31	1	c	6	VITROS	Favresse, J., et al.	VITROS	Belgium	19	>25-30	>=25	19	#	#	0	100	82.4	100	#	#	#
f31	1	c	7	VITROS	Favresse, J., et al.	VITROS	Belgium	3	>30-33	>=30	3	#	#	0	100	29.2	100	#	#	#
f31	1	c	8	VITROS	Favresse, J., et al.	VITROS	Belgium	16	>33	>=30	0	#	#	16	0	0	20.6	#	#	#
f39	1	c	1	iChroma	FINDdx	ichroma	Switzerland	22	≤25	<25	#	#	#	#	95.5	78.2	99.2	#	#	#
f39	1	c	2	iChroma	FINDdx	ichroma	Switzerland	36	≤33	<30	#	#	#	#	83.3	68.1	92.1	#	#	#
f43	1	c	2	ANT	Drain, P.K., et al.	LumiraDx	USA/UK	#	>33	>=30	#	#	#	#	60	23.1	88.2	#	#	#
f43	1	c	1	ANT	Drain, P.K., et al.	LumiraDx	USA/UK	#	≤33	<30	#	#	#	#	100	94	100	#	#	#
f43	2	c	1	NP	Drain, P.K., et al.	LumiraDx	USA/UK	#	≤33	<30	#	#	#	#	100	91	100	#	#	#
f43	2	c	2	NP	Drain, P.K., et al.	LumiraDx	USA/UK	#	>33	>=30	#	#	#	#	0	0	79.3	#	#	#
f50	1	c	1	Sofia	Jaaskelainen, A.E., et al.	Sofia	Finland	89	<25	<25	88	#	#	1	99	93.9	100	#	#	#
f50	1	c	2	Sofia	Jaaskelainen, A.E., et al.	Sofia	Finland	34	25 - 29,99	<30	28	#	#	6	82.4	65.5	93.2	#	#	#
f50	1	c	3	Sofia	Jaaskelainen, A.E., et al.	Sofia	Finland	123	<30	<30	116	#	#	7	94.3	88.6	97.7	#	#	#
f50	1	c	4	Sofia	Jaaskelainen, A.E., et al.	Sofia	Finland	34	25 - 29,99	>=25	28	#	#	6	82.4	65.5	93.2	#	#	#
f50	1	c	5	Sofia	Jaaskelainen, A.E., et al.	Sofia	Finland	25	≥30	>=30	3	#	#	22	12	2.5	31.2	#	#	#
f58	1	c	1	overall	Kruger, L.J., et al.	LumiraDx	Germany	95	<25	<25	88	#	#	7	92.6	85.4	97	#	#	#
f58	1	c	2	overall	Kruger, L.J., et al.	LumiraDx	Germany	122	<30	<30	110	#	#	12	90.2	83.4	94.8	#	#	#
f58	1	c	3	overall	Kruger, L.J., et al.	LumiraDx	Germany	51	≥25	>=25	32	#	#	19	62.7	48.1	75.9	#	#	#
f58	1	c	4	overall	Kruger, L.J., et al.	LumiraDx	Germany	24	≥30	>=30	10	#	#	14	41.7	22.1	63.4	#	#	#
f70	1	c	1	#	Lefever, S., et al.	LIAISON	Belgium	103	<20	<20	#	#	#	#	100	95.7	100	#	#	#
f70	1	c	2	#	Lefever, S., et al.	LIAISON	Belgium	141	<25	<25	#	#	#	#	94.3	89	97.3	#	#	#
f70	1	c	3	#	Lefever, S., et al.	LIAISON	Belgium	161	<30	<30	#	#	#	#	83.2	76.7	88.3	#	#	#
f70	#	#	#	#	Lefever, S., et al.	LIAISON	Belgium	188	<35	<35	#	#	#	#	71.3	64.4	77.4	#	#	#
f74	1	c	0	0.67	Asai, N., et al.	Lumipulse G	Japan	272	≥27	>=25	#	#	#	#	53.3	#	#	98.3	#	#
f78	1	c	1	#	Nörz, D., et al.	Elecsys	Germany	171	<26,6	<25	171	#	#	0	100	97.9	100	#	#	#
f78	1	c	2	#	Nörz, D., et al.	Elecsys	Germany	223	<29,9	<30	209	#	#	14	93.7	89.7	96.5	#	#	#
f78	#	#	#	#	Nörz, D., et al.	Elecsys	Germany	122	<23	#	122	#	#	0	100	97	100	#	#	#
f86	1	c	0	STANDARD F	Bruzzone, B., et al.	STANDARD F	Italy	#	<30	<30	#	#	#	#	100	92.9	100	#	#	#
f86	2	c	0	LumiraDx	Bruzzone, B., et al.	LumiraDx	Italy	#	<30	<30	#	#	#	#	73.7	51.2	88.2	#	#	#
f86	3	c	0	FREND	Bruzzone, B., et al.	FREND	Italy	#	<30	<30	#	#	#	#	100	92.9	100	#	#	#
f98	1	c	1	#	Brihn, A., et al.	Sofia	USA	#	≤25	<25	#	#	#	#	90.7	#	#	#	#	#
f98	1	c	2	#	Brihn, A., et al.	Sofia	USA	#	≤30	<30	#	#	#	#	75	#	#	#	#	#
f103	1	c	1	BD Veritor	Koeleman, J. G. M., et al.	BD Veritor	Netherlands	#	<30	<30	#	#	#	#	93.3	76.5	98.8	#	#	#
f103	1	c	2	BD Veritor	Koeleman, J. G. M., et al.	BD Veritor	Netherlands	#	<20	<20	#	#	#	#	100	65.5	100	#	#	#
f112	1	c	1	#	Bornemann, L., et al.	Sofia	Germany	43	≤25	<25	41	#	#	2	95.3	#	#	#	#	#
f113	1	c	1	LumiraDx	Blairon, L., et al.	LumiraDx	Belgium	28	<20	<20	28	#	#	0	100	87.7	100	#	#	#
f113	1	c	2	LumiraDx	Blairon, L., et al.	LumiraDx	Belgium	69	<25	<25	67	#	#	2	97.1	89.9	99.6	#	#	#
f113	1	c	3	LumiraDx	Blairon, L., et al.	LumiraDx	Belgium	97	<30	<30	84	#	#	13	86.6	78.2	92.7	#	#	#
f113	#	#	#	LumiraDx	Blairon, L., et al.	LumiraDx	Belgium	123	<35	#	90	#	#	33	73.2	66.4	80.3	#	#	#
f113	1	c	4	LumiraDx	Blairon, L., et al.	LumiraDx	Belgium	76	≥35	#	3	#	#	73	3.8	0.8	6.9	#	#	#
f122	1	c	1	#	Smith, R., et al.	Sofia	USA	#	<17,9	<20	#	#	#	#	100	#	#	#	#	#
f122	1	c	2	#	Smith, R., et al.	Sofia	USA	#	18-21,9	<20	#	#	#	#	97.2	#	#	#	#	#
f122	1	c	3	#	Smith, R., et al.	Sofia	USA	#	22-25,9	<25	#	#	#	#	96.8	#	#	#	#	#
f122	1	c	4	#	Smith, R., et al.	Sofia	USA	#	26-29,9	<30	#	#	#	#	71	#	#	#	#	#
f122	1	c	5	#	Smith, R., et al.	Sofia	USA	#	26-29,9	>=25	#	#	#	#	71	#	#	#	#	#
f122	1	c	6	#	Smith, R., et al.	Sofia	USA	#	30-33,9	>=30	#	#	#	#	29.2	#	#	#	#	#
f122	1	#	7	#	Smith, R., et al.	Sofia	USA	#	≥34	#	#	#	#	#	22.2	#	#	#	#	#
f151	1	c	1	#	Leli, C., et al.	LumiraDx	Italy	660	≥35	#	7	30	596	27	20.6	9.3	38.4	95.2	93.1	96.7
f151	1	c	2	#	Leli, C., et al.	LumiraDx	Italy	132	<35	<35	107	0	0	25	#	#	#	#	#	#
f167	1	c	1	#	Kahn, M., et al.	STANDARD F	Germany	81	<30	<30	52	#	#	29	64.2	#	#	#	#	#
f167	1	c	2	#	Kahn, M., et al.	STANDARD F	Germany	#	<25	<25	#	#	#	#	74.2	#	#	#	#	#
f167	1	c	3	#	Kahn, M., et al.	STANDARD F	Germany	#	25 - <30	<30	#	#	#	#	69.2	#	#	#	#	#
f167	1	c	4	#	Kahn, M., et al.	STANDARD F	Germany	#	25 - <30	>=25	#	#	#	#	69.2	#	#	#	#	#
f167	1	c	5	#	Kahn, M., et al.	STANDARD F	Germany	#	30 - <35	>=30	#	#	#	#	30	#	#	#	#	#
f167	#	#	#	#	Kahn, M., et al.	STANDARD F	Germany	#	>35	#	#	#	#	#	33.3	#	#	#	#	#
f171	1	c	1	#	Iqbal, B., et al.	Elecsys	Pakistan	53	<25	<25	50	#	#	3	94.3	84.3	98.8	#	#	#
f171	1	c	2	#	Iqbal, B., et al.	Elecsys	Pakistan	38	25-29	<30	27	#	#	11	71.1	54.1	84.6	#	#	#
f171	1	c	3	#	Iqbal, B., et al.	Elecsys	Pakistan	38	25-29	>=25	27	#	#	11	71.1	54.1	84.6	#	#	#
f171	1	c	4	#	Iqbal, B., et al.	Elecsys	Pakistan	36	30-35	>=30	17	#	#	19	47.2	30.4	64.5	#	#	#
f184	#	#	#	NP	Audige, A., et al.	Elecsys	Switzerland	177	≤35	<35	162	#	#	15	91.5	86.4	95.2	#	#	#
f184	1	c	1	NP	Audige, A., et al.	Elecsys	Switzerland	160	≤30	<30	158	#	#	2	98.8	95.6	99.8	#	#	#
f184	1	c	2	NP	Audige, A., et al.	Elecsys	Switzerland	134	≤26	<25	134	#	#	0	100	97.3	100	#	#	#
f184	#	#	#	saliva	Audige, A., et al.	Elecsys	Switzerland	73	≤35	<35	34	#	#	39	46.6	34.8	58.6	#	#	#
f184	2	c	1	saliva	Audige, A., et al.	Elecsys	Switzerland	42	≤30	<30	33	#	#	9	78.6	63.2	89.7	#	#	#
f184	2	c	2	saliva	Audige, A., et al.	Elecsys	Switzerland	22	≤26	<25	22	#	#	0	100	84.6	100	#	#	#
f191	1	c	1	Frend	Orsi, A., et al.	Frend	Italy	23	<26	<25	23	#	#	0	100	85.2	100	#	#	#
f191	1	c	2	Frend	Orsi, A., et al.	Frend	Italy	32	26-30	<30	31	#	#	1	96.9	83.8	99.9	#	#	#
f191	1	c	3	Frend	Orsi, A., et al.	Frend	Italy	32	26-30	>=25	31	#	#	1	96.9	83.8	99.9	#	#	#
f191	1	c	4	Frend	Orsi, A., et al.	Frend	Italy	5	31-35	>=30	2	#	#	3	40	5.3	85.3	#	#	#
f191	2	c	1	STD F	Orsi, A., et al.	STANDARD F	Italy	23	<26	<25	23	#	#	0	100	85.2	100	#	#	#
f191	2	c	2	STD F	Orsi, A., et al.	STANDARD F	Italy	32	26-30	<30	29	#	#	3	90.6	75	98	#	#	#
f191	2	c	3	STD F	Orsi, A., et al.	STANDARD F	Italy	32	26-30	>=25	29	#	#	3	90.6	75	98	#	#	#
f191	2	c	4	STD F	Orsi, A., et al.	STANDARD F	Italy	5	31-35	>=30	0	#	#	5	0	0	52.1	#	#	#
f194	1	c	1	reader	Suzuki, H., et al.	RapidTesta	Japan	28	<20	<20	28	#	#	0	100	87.7	100	#	#	#
f194	1	c	2	reader	Suzuki, H., et al.	RapidTesta	Japan	32	20-29	<30	27	#	#	5	84.4	67.2	94.7	#	#	#
f194	1	c	3	reader	Suzuki, H., et al.	RapidTesta	Japan	32	20-29	>=20	27	#	#	5	84.4	67.2	94.7	#	#	#
f194	1	c	4	reader	Suzuki, H., et al.	RapidTesta	Japan	14	≥30	>=30	3	#	#	11	21.4	4.7	50.8	#	#	#
f196	1	c	1	#	Cento, V., et al.	LumiraDx	Italy	139	<29	<30	127	#	#	12	91.4	85.4	95.5	#	#	#
f196	1	c	2	#	Cento, V., et al.	LumiraDx	Italy	59	>29	>=30	20	#	#	39	33.9	22.1	47.4	#	#	#
f197	2	c	1	#	Koskinen, J., et al.	mariPOC	Finland	20	<25	<25	20	#	#	0	100	#	#	#	#	#
f197	2	c	2	#	Koskinen, J., et al.	mariPOC	Finland	31	<28	<30	31	#	#	0	100	#	#	#	#	#
f197	2	c	3	#	Koskinen, J., et al.	mariPOC	Finland	37	<30	<30	34	#	#	3	91.9	#	#	#	#	#
k1	1	0	0	prospective	Wang, H., et.al.	MSD S-PLEX	USA	200	overall	#	#	#	#	#	88	80	93.6	93	36.1	97.1
k1	1	0	0	prospective	Wang, H., et.al.	MSD S-PLEX	USA	182	<35	<35	#	#	#	#	97.6	91.5	99.7	93	86.1	97.1
k1	2	0	0	retrospective	Wang, H., et.al.	MSD S-PLEX	USA	250	overall	#	#	#	#	#	72.9	60.9	82.8	96.1	92.2	98.4
k1	2	0	0	retrospective	Wang, H., et.al.	MSD S-PLEX	USA	223	<35	<35	#	#	#	#	95.4	84.2	99.4	96.1	92.2	98.4
k2	1	c	1	PCL	Al-Alawi, S., et al.	PCL	Oman	87	overall	#	#	#	#	#	69.8	55.66	81.66	94.1	80.32	99.28
k2	1	c	2	PCL	Al-Alawi, S., et al.	PCL	Oman	#	<35	>=30	#	#	#	#	75.5	61.13	99.28	#	#	#
k2	1	c	3	PCL	Al-Alawi, S., et al.	PCL	Oman	#	≤30	<30	#	#	#	#	91.9	78.09	98.3	#	#	#
k2	1	c	4	PCL	Al-Alawi, S., et al.	PCL	Oman	#	≤25	<25	#	#	#	#	100	85.75	100	#	#	#
k2	2	c	1	Sofia	Al-Alawi, S., et al.	Sofia	Oman	78	overall	#	#	#	#	#	64.3	50.36	76.64	100	84.56	100
k2	2	c	2	Sofia	Al-Alawi, S., et al.	Sofia	Oman	#	≤35	>=30	#	#	#	#	66	51.73	78.48	#	#	#
k2	2	c	3	Sofia	Al-Alawi, S., et al.	Sofia	Oman	#	≤20	<20	#	#	#	#	100	89.11	100	#	#	#
k3	1	c	1	Lumipulse G	Adreani, J., et al.	Lumipulse G	France	#	overall	#	#	#	#	#	87.6	81.7	93.5	72.7	63.4	82
k3	1	c	3	Lumipulse G	Adreani, J., et al.	Lumipulse G	France	#	≤25	<25	72	5	64	0	1	1	1	0.927536	0.866364	0.988709
k3	1	c	2	Lumipulse G	Adreani, J., et al.	Lumipulse G	France	#	<33	<30	#	#	#	#	98	95.3	100	#	#	#
k4	1	c	1	Elecsys	Ben Abdelhanin, M., et al.	Elecsys	Belgium	46	<20	<20	#	#	#	#	100	92.12	100	#	#	#
k4	1	c	2	Elecsys	Ben Abdelhanin, M., et al.	Elecsys	Belgium	18	20-25	<25	#	#	#	#	100	92.13	100	#	#	#
k4	1	c	3	Elecsys	Ben Abdelhanin, M., et al.	Elecsys	Belgium	18	20-25	>=20	#	#	#	#	100	92.13	100	#	#	#
k4	1	c	4	Elecsys	Ben Abdelhanin, M., et al.	Elecsys	Belgium	30	25-30	<30	#	#	#	#	46.67	28.34	65.67	#	#	#
k4	1	c	4	Elecsys	Ben Abdelhanin, M., et al.	Elecsys	Belgium	29	30-35	>=30	#	#	#	#	3.44	0.08	17.76	#	#	#
k6	1	0	0	LumiraDx	Burdino, E., et al.	LumiraDx	Italy	#	<25	<20	#	#	#	#	98.4	#	#	#	#	#
k6	1	0	0	LumiraDx	Burdino, E., et al.	LumiraDx	Italy	#	25-30	<25	#	#	#	#	87.9	#	#	#	#	#
k6	1	0	0	LumiraDx	Burdino, E., et al.	LumiraDx	Italy	#	25-30	>=20	#	#	#	#	87.9	#	#	#	#	#
k6	1	0	0	LumiraDx	Burdino, E., et al.	LumiraDx	Italy	#	30-35	<30	#	#	#	#	43.8	#	#	#	#	#
k8	1	c	1	<33	Drain, P., et al.	LumiraDx	USA	24	<33	<30	#	#	#	#	95.8	79.8	99.3	#	#	#
k8	1	c	2	<30	Drain, P., et al.	LumiraDx	USA	22	<30	<30	#	#	#	#	100	85.1	100	#	#	#
k8	1	c	3	<25	Drain, P., et al.	LumiraDx	USA	18	<25	<25	#	#	#	#	100	82.4	100	#	#	#
k18	1	c	1	BD Veritor	Scheiblauer, H., et al.	BD Veritor	Germany	#	≤25	<25	#	#	#	#	83.3	#	#	#	#	#
k18	1	c	2	BD Veritor	Scheiblauer, H., et al.	BD Veritor	Germany	#	25-30	<30	#	#	#	#	8.7	#	#	#	#	#
k18	1	c	3	BD Veritor	Scheiblauer, H., et al.	BD Veritor	Germany	#	25-30	>=25	#	#	#	#	8.7	#	#	#	#	#
k18	1	c	4	BD Veritor	Scheiblauer, H., et al.	BD Veritor	Germany	#	≥30	>=30	#	#	#	#	0	#	#	#	#	#
k18	2	c	1	LumiraDx	Scheiblauer, H., et al.	LumiraDx	Germany	#	≤25	<25	#	#	#	#	100	#	#	#	#	#
k18	2	c	2	LumiraDx	Scheiblauer, H., et al.	LumiraDx	Germany	#	25-30	<30	#	#	#	#	52.2	#	#	#	#	#
k18	2	c	3	LumiraDx	Scheiblauer, H., et al.	LumiraDx	Germany	#	25-30	>=25	#	#	#	#	52.2	#	#	#	#	#
k18	2	c	4	LumiraDx	Scheiblauer, H., et al.	LumiraDx	Germany	#	≥30	>=30	#	#	#	#	0	#	#	#	#	#
k18	3	c	1	FREND	Scheiblauer, H., et al.	FREND	Germany	#	≤25	<25	#	#	#	#	88.2	#	#	#	#	#
k18	3	c	2	FREND	Scheiblauer, H., et al.	FREND	Germany	#	25-30	<30	#	#	#	#	8.7	#	#	#	#	#
k18	3	c	3	FREND	Scheiblauer, H., et al.	FREND	Germany	#	25-30	>=25	#	#	#	#	8.7	#	#	#	#	#
k18	3	c	4	FREND	Scheiblauer, H., et al.	FREND	Germany	#	≥30	>=30	#	#	#	#	0	#	#	#	#	#
k18	4	c	1	Exdia	Scheiblauer, H., et al.	Exdia	Germany	#	≤25	<25	#	#	#	#	100	#	#	#	#	#
k18	4	c	2	Exdia	Scheiblauer, H., et al.	Exdia	Germany	#	25-30	<30	#	#	#	#	60.9	#	#	#	#	#
k18	4	c	3	Exdia	Scheiblauer, H., et al.	Exdia	Germany	#	25-30	>=25	#	#	#	#	60.9	#	#	#	#	#
k18	4	c	4	Exdia	Scheiblauer, H., et al.	Exdia	Germany	#	≥30	>=30	#	#	#	#	0	#	#	#	#	#
k18	5	c	1	Sofia	Scheiblauer, H., et al.	Sofia	Germany	#	≤25	<25	#	#	#	#	88.9	#	#	#	#	#
k18	5	c	2	Sofia	Scheiblauer, H., et al.	Sofia	Germany	#	25-30	<30	#	#	#	#	8.7	#	#	#	#	#
k18	5	c	3	Sofia	Scheiblauer, H., et al.	Sofia	Germany	#	25-30	>=25	#	#	#	#	8.7	#	#	#	#	#
k18	5	c	4	Sofia	Scheiblauer, H., et al.	Sofia	Germany	#	≥30	>=30	#	#	#	#	0	#	#	#	#	#
k18	6	c	1	STANDARD F	Scheiblauer, H., et al.	STANDARD F	Germany	#	≤25	<25	#	#	#	#	100	#	#	#	#	#
k18	6	c	2	STANDARD F	Scheiblauer, H., et al.	STANDARD F	Germany	#	25-30	<30	#	#	#	#	65.2	#	#	#	#	#
k18	6	c	3	STANDARD F	Scheiblauer, H., et al.	STANDARD F	Germany	#	25-30	>=25	#	#	#	#	65.2	#	#	#	#	#
k18	6	c	4	STANDARD F	Scheiblauer, H., et al.	STANDARD F	Germany	#	≥30	>=30	#	#	#	#	0	#	#	#	#	#
k19	1	c	1	pediatric	Pollock, N. R., et al.	MSD S-PLEX	USA	101	overall	#	#	#	#	#	79	70	87	#	#	#
k19	1	c	2	pediatric	Pollock, N. R., et al.	MSD S-PLEX	USA	72	≤35	<35	#	#	#	#	96	88	99	#	#	#
k19	2	c	1	employees	Pollock, N. R., et al.	MSD S-PLEX	USA	35	overall	#	#	#	#	#	91	77	98	#	#	#
k19	2	c	2	employees	Pollock, N. R., et al.	MSD S-PLEX	USA	29	≤35	<35	#	#	#	#	100	88	100	#	#	#
k20	1	c	1	Germany	FINDdx	LumiraDx	Germany	133	≤33	<30	#	#	#	#	87.2	80.5	91.9	#	#	#
k20	1	c	2	Gernany	FINDdx	LumiraDx	Germany	95	≤25	<25	#	#	#	#	92.6	85.6	96.4	#	#	#
k20	2	c	1	Brazil	FINDdx	LumiraDx	Brazil	57	≤33	<30	#	#	#	#	87.7	76.8	93.9	#	#	#
k20	2	c	2	Brazil	FINDdx	LumiraDx	Brazil	51	≤25	<25	#	#	#	#	94.1	84.1	98	#	#	#
s3	1	c	0		Alghounaim, M., et al.	LIAISON	Kuwait	897	<25	<25	26	1	847	7	78.8	61.1	91	99.9	99.4	100
s4	1	c	1		Bornemann, L., et al.	Sofia	Germany	#	<18	<20	#	#	#	#	100	93	100	#	#	#
s4	1	c	2		Bornemann, L., et al.	Sofia	Germany	#	18-20,9	<20	#	#	#	#	98	91	100	#	#	#
s4	1	c	3		Bornemann, L., et al.	Sofia	Germany	#	21-23,9	>=20	#	#	#	#	95	87	99	#	#	#
s4	1	c	4		Bornemann, L., et al.	Sofia	Germany	#	21-23,9	<25	#	#	#	#	95	87	99	#	#	#
s4	1	c	5		Bornemann, L., et al.	Sofia	Germany	#	24-26,9	>=20	#	#	#	#	73	57	85	#	#	#
s4	1	c	6		Bornemann, L., et al.	Sofia	Germany	#	24-26,9	<25	#	#	#	#	73	57	85	#	#	#
s4	1	c	7		Bornemann, L., et al.	Sofia	Germany	#	27-29,9	>=25	#	#	#	#	44	29	60	#	#	#
s4	1	c	8		Bornemann, L., et al.	Sofia	Germany	#	27-29,9	<30	#	#	#	#	44	29	60	#	#	#
s4	1	c	9		Bornemann, L., et al.	Sofia	Germany	#	30-41	>=30	#	#	#	#	15	9	23	#	#	#
s10	1	c	1	prospective	Fourati, S., et al.	VITROS	France	23	<20	<20	23	#	#	0	100	85.2	100	#	#	#
s10	1	c	2	prospective	Fourati, S., et al.	VITROS	France	38	21-25	>=20	37	#	#	1	97.4	86.2	99.9	#	#	#
s10	1	c	3	prospective	Fourati, S., et al.	VITROS	France	38	21-25	<25	37	#	#	1	97.4	86.2	99.9	#	#	#
s10	1	c	4	prospective	Fourati, S., et al.	VITROS	France	24	26-30	>=25	24	#	#	0	100	85.8	100	#	#	#
s10	1	c	5	prospective	Fourati, S., et al.	VITROS	France	24	26-30	<30	24	#	#	0	100	85.8	100	#	#	#
s10	1	c	6	prospective	Fourati, S., et al.	VITROS	France	22	31-35	>=30	16	#	#	6	72.7	49.8	89.3	#	#	#
s10	1	c	7	prospective	Fourati, S., et al.	VITROS	France	22	31-35	<35	16	#	#	6	72.7	49.8	89.3	#	#	#
s10	1	c	8	prospective	Fourati, S., et al.	VITROS	France	6	36-39	#	1	#	#	5	16.7	0.4	64.1	#	#	#
s10	1	c	9	prospective	Fourati, S., et al.	VITROS	France	85	≤30	<30	84	#	#	1	98.9	93.6	100	#	#	#
s10	1	c	10	prospective	Fourati, S., et al.	VITROS	France	100	≤33	#	95	#	#	5	95	88.7	98.4	#	#	#
s10	1	c	11	prospective	Fourati, S., et al.	VITROS	France	107	≤35	<35	100	#	#	7	93.5	87	97.3	#	#	#
s13	1	c	1		García-Fernández, S., et al.	STANDARD F	Spain	#	≤15	<20	#	#	#	#	100	#	#	#	#	#
s13	1	c	2		García-Fernández, S., et al.	STANDARD F	Spain	#	16-20	<20	#	#	#	#	100	#	#	#	#	#
s13	1	c	3		García-Fernández, S., et al.	STANDARD F	Spain	#	21-25	>=20	#	#	#	#	92.7	#	#	#	#	#
s13	1	c	4		García-Fernández, S., et al.	STANDARD F	Spain	#	21-25	<25	#	#	#	#	92.7	#	#	#	#	#
s13	1	c	5		García-Fernández, S., et al.	STANDARD F	Spain	#	26-30	>=25	#	#	#	#	72.2	#	#	#	#	#
s13	1	c	6		García-Fernández, S., et al.	STANDARD F	Spain	#	26-30	<30	#	#	#	#	72.2	#	#	#	#	#
s13	1	c	7		García-Fernández, S., et al.	STANDARD F	Spain	#	≥31	>=30	#	#	#	#	7.7	#	#	#	#	#
s15	1	c	1	Sofia	Gourgeon, A.	Sofia	France	#	≤20	<20	#	#	#	#	100	83.2	100	#	#	#
s15	1	c	2	Sofia	Gourgeon, A.	Sofia	France	#	21-25	<25	#	#	#	#	94.7	82.3	99.4	#	#	#
s15	1	c	3	Sofia	Gourgeon, A.	Sofia	France	#	21-25	>=20	#	#	#	#	94.7	82.3	99.4	#	#	#
s15	1	c	4	Sofia	Gourgeon, A.	Sofia	France	#	26-30	<30	#	#	#	#	45.5	28.1	63.6	#	#	#
s15	1	c	5	Sofia	Gourgeon, A.	Sofia	France	#	26-30	>=25	#	#	#	#	45.5	28.1	63.6	#	#	#
s15	1	c	6	Sofia	Gourgeon, A.	Sofia	France	#	>30	>=30	#	#	#	#	17.1	7.2	32.1	#	#	#
s15	1	c	7	Sofia	Gourgeon, A.	Sofia	France	#	≤25	<25	#	#	#	#	96.6	88.1	99.6	#	#	#
s15	1	c	8	Sofia	Gourgeon, A.	Sofia	France	#	≤30	<30	#	#	#	#	78	68.1	86	#	#	#
s15	3	c	1	Wantai	Gourgeon, A.	Sofia	France	#	≤20	<20	#	#	#	#	95	75.1	99.9	#	#	#
s15	3	c	2	Wantai	Gourgeon, A.	Sofia	France	#	21-25	<25	#	#	#	#	97.3	85.8	100	#	#	#
s15	3	c	3	Wantai	Gourgeon, A.	Sofia	France	#	21-25	>=20	#	#	#	#	97.3	85.8	100	#	#	#
s15	3	c	4	Wantai	Gourgeon, A.	Sofia	France	#	26-30	<30	#	#	#	#	89.3	71.8	97.7	#	#	#
s15	3	c	5	Wantai	Gourgeon, A.	Sofia	France	#	26-30	>=25	#	#	#	#	89.3	71.8	97.7	#	#	#
s15	3	c	6	Wantai	Gourgeon, A.	Sofia	France	#	>30	>=30	#	#	#	#	42.4	25.5	60.8	#	#	#
s15	3	c	7	Wantai	Gourgeon, A.	Sofia	France	#	≤25	<25	#	#	#	#	96.5	87.9	99.6	#	#	#
s15	3	c	8	Wantai	Gourgeon, A.	Sofia	France	#	≤30	<30	#	#	#	#	94.1	86.8	98.1	#	#	#
s15	2	c	1	STANDARD F	Gourgeon, A.	STANDARD F	France	#	≤20	<20	#	#	#	#	100	83.9	100	#	#	#
s15	2	c	2	STANDARD F	Gourgeon, A.	STANDARD F	France	#	21-25	<25	#	#	#	#	80.4	66.1	90.6	#	#	#
s15	2	c	3	STANDARD F	Gourgeon, A.	STANDARD F	France	#	21-25	>=20	#	#	#	#	80.4	66.1	90.6	#	#	#
s15	2	c	4	STANDARD F	Gourgeon, A.	STANDARD F	France	#	26-30	<30	#	#	#	#	32.3	16.7	51.4	#	#	#
s15	2	c	5	STANDARD F	Gourgeon, A.	STANDARD F	France	#	26-30	>=25	#	#	#	#	32.3	16.7	51.4	#	#	#
s15	2	c	6	STANDARD F	Gourgeon, A.	STANDARD F	France	#	>30	>=30	#	#	#	#	3.9	4.8	13.4	#	#	#
s15	2	c	7	STANDARD F	Gourgeon, A.	STANDARD F	France	#	≤25	<25	#	#	#	#	86.6	76	93.7	#	#	#
s15	2	c	8	STANDARD F	Gourgeon, A.	STANDARD F	France	#	≤30	<30	#	#	#	#	69.4	59.3	78.3	#	#	#
s16	1	c	1	LumiraDx	Greub, G., et al.	LumiraDx	Switzerland	#	≤29	<30	#	#	#	#	98.6	92.6	100	#	#	#
s16	1	c	2	LumiraDx	Greub, G., et al.	LumiraDx	Switzerland	#	≤26	<25	#	#	#	#	98.3	91.1	100	#	#	#
s16	1	c	3	LumiraDx	Greub, G., et al.	LumiraDx	Switzerland	#	≤23	<20	#	#	#	#	100	91.2	100	#	#	#
s16	1	c	1	Exdia	Greub, G., et al.	Exdia	Switzerland	#	≤29	<30	#	#	#	#	80.6	68.6	89.6	#	#	#
s16	1	c	2	Exdia	Greub, G., et al.	Exdia	Switzerland	#	≤26	<25	#	#	#	#	97.9	88.7	100	#	#	#
s16	1	c	3	Exdia	Greub, G., et al.	Exdia	Switzerland	#	≤23	<20	#	#	#	#	100	89.7	100	#	#	#
s16	1	c	1	BD Veritor	Greub, G., et al.	BD Veritor	Switzerland	#	≤29	<30	#	#	#	#	70.9	58.1	81.8	#	#	#
s16	1	c	2	BD Veritor	Greub, G., et al.	BD Veritor	Switzerland	#	≤26	<25	#	#	#	#	93.6	82.5	98.7	#	#	#
s16	1	c	3	BD Veritor	Greub, G., et al.	BD Veritor	Switzerland	#	≤23	<20	#	#	#	#	100	89.7	100	#	#	#
s17	1	c	1	<30, 20 min	Gunell, M., et al.	mariPOC	Finland	18	<30	<30	#	#	#	#	94.4	72.7	99.9	#	#	#
s17	1	c	2	<30, 55 min	Gunell, M., et al.	mariPOC	Finland	18	<30	<30	#	#	#	#	100	81.5	100	#	#	#
s17	1	c	3	<33, 20 min	Gunell, M., et al.	mariPOC	Finland	20	<33	<30	#	#	#	#	85	62.1	96.8	#	#	#
s17	1	c	4	<33, 55 min	Gunell, M., et al.	mariPOC	Finland	20	<33	<30	#	#	#	#	90	68.3	98.8	#	#	#
s17	1	c	5	<40, 20 min	Gunell, M., et al.	mariPOC	Finland	23	<40	#	#	#	#	#	73.9	51.6	89.8	#	#	#
s17	1	c	6	<40, 55 min	Gunell, M., et al.	mariPOC	Finland	23	<40	#	#	#	#	#	78.3	56.3	92.5	#	#	#
s17	2	c	1	<30, 20 min	Gunell, M., et al.	mariPOC	Finland	16	<30	<30	#	#	#	#	81.3	54.4	96	#	#	#
s17	2	c	2	<30, 55 min	Gunell, M., et al.	mariPOC	Finland	16	<30	<30	#	#	#	#	93.8	69.8	99.8	#	#	#
s17	2	c	3	<33, 20 min	Gunell, M., et al.	mariPOC	Finland	17	<33	<30	#	#	#	#	76.5	50.1	93.2	#	#	#
s17	2	c	4	<33, 55 min	Gunell, M., et al.	mariPOC	Finland	17	<33	<30	#	#	#	#	88.2	63.6	98.5	#	#	#
s17	2	c	5	<40, 20 min	Gunell, M., et al.	mariPOC	Finland	17	<40	#	#	#	#	#	76.5	50.1	93.2	#	#	#
s17	2	c	6	<40, 55 min	Gunell, M., et al.	mariPOC	Finland	17	<40	#	#	#	#	#	88.2	63.6	98.5	#	#	#
s19	1	c	1		Horban, A., et al.	PCL	Poland	20	≤20	<20	#	#	#	#	80	#	#	#	#	#
s19	1	c	2		Horban, A., et al.	PCL	Poland	62	23-32	<30	#	#	#	#	52	#	#	#	#	#
s19	1	c	3		Horban, A., et al.	PCL	Poland	79	33-40	>=30	#	#	#	#	27	#	#	#	#	#
s19	1	c	4		Horban, A., et al.	PCL	Poland	161	≤40	#	#	#	#	#	42	#	#	#	#	#
s19	1	c	5		Horban, A., et al.	PCL	Poland	82	≤32	<30	#	#	#	#	58	#	#	#	#	#
s20	1	c	1	test center	Hörber, S., et al.	Atellica	Germany	213	<30	<30	#	#	#	#	94.4	90.4	96.7	#	#	#
s20	1	c	2	test center	Hörber, S., et al.	Atellica	Germany	194	<27	<25	#	#	#	#	97.4	94.1	98.9	#	#	#
s20	1	c	3	test center	Hörber, S., et al.	Atellica	Germany	177	<25	<25	#	#	#	#	98.3	95.1	99.4	#	#	#
s20	1	c	4	test center	Hörber, S., et al.	Atellica	Germany	163	<23	<20	#	#	#	#	98.8	95.6	99.7	#	#	#
s20	1	c	5	test center	Hörber, S., et al.	Atellica	Germany	111	<20	<20	#	#	#	#	100	96.7	100	#	#	#
s23	2	c	1	Ag cut off 200 TCID50 /mL	Fernández-Rivas, G., et al.	LIAISON	Spain	49	<20	<20	49	#	#	0	#	#	#	#	#	#
s23	2	c	2	Ag cut off 200 TCID50 /mL	Fernández-Rivas, G., et al.	LIAISON	Spain	62	20-24.99	<25	62	#	#	0	#	#	#	#	#	#
s23	2	c	3	Ag cut off 200 TCID50 /mL	Fernández-Rivas, G., et al.	LIAISON	Spain	62	20-24.99	>=20	62	#	#	0	#	#	#	#	#	#
s23	2	c	4	Ag cut off 200 TCID50 /mL	Fernández-Rivas, G., et al.	LIAISON	Spain	28	25-27.49	>=25	17	#	#	11	#	#	#	#	#	#
s23	2	c	5	Ag cut off 200 TCID50 /mL	Fernández-Rivas, G., et al.	LIAISON	Spain	28	25-27.49	>=25	17	#	#	11	#	#	#	#	#	#
s23	2	c	6	Ag cut off 200 TCID50 /mL	Fernández-Rivas, G., et al.	LIAISON	Spain	23	27.5-29.99	<30	4	#	#	19	#	#	#	#	#	#
s23	2	c	7	Ag cut off 200 TCID50 /mL	Fernández-Rivas, G., et al.	LIAISON	Spain	23	27.5-29.99	>=25	4	#	#	19	#	#	#	#	#	#
s23	2	c	8	Ag cut off 200 TCID50 /mL	Fernández-Rivas, G., et al.	LIAISON	Spain	31	30-32.49	<35	2	#	#	29	#	#	#	#	#	#
s23	2	c	9	Ag cut off 200 TCID50 /mL	Fernández-Rivas, G., et al.	LIAISON	Spain	31	30-32.49	>=30	2	#	#	29	#	#	#	#	#	#
s23	2	c	10	Ag cut off 200 TCID50 /mL	Fernández-Rivas, G., et al.	LIAISON	Spain	40	32.5-34.99	<35	0	#	#	40	#	#	#	#	#	#
s23	2	c	11	Ag cut off 200 TCID50 /mL	Fernández-Rivas, G., et al.	LIAISON	Spain	40	32.5-34.99	>=30	0	#	#	40	#	#	#	#	#	#
s23	2	c	12	Ag cut off 200 TCID50 /mL	Fernández-Rivas, G., et al.	LIAISON	Spain	58	35-40	#	0	#	#	58	#	#	#	#	#	#
s23	2	c	13	Ag cut off 200 TCID50 /mL	Fernández-Rivas, G., et al.	LIAISON	Spain	58	35-40	#	0	#	#	58	#	#	#	#	#	#
s23	2	c	14	Ag cut off 200 TCID50 /mL	Fernández-Rivas, G., et al.	LIAISON	Spain	570	>40, negativ	#	#	0	570	#	#	#	#	#	#	#
s23	2	c	15	Ag cut off 200 TCID50 /mL	Fernández-Rivas, G., et al.	LIAISON	Spain	#	<25	<25	#	#	#	#	100	96.7	100	#	#	#
s23	2	c	16	Ag cut off 200 TCID50 /mL	Fernández-Rivas, G., et al.	LIAISON	Spain	#	<27,5	<25	#	#	#	#	92.09	86.3	96	#	#	#
s23	2	c	17	Ag cut off 200 TCID50 /mL	Fernández-Rivas, G., et al.	LIAISON	Spain	#	<30	<30	#	#	#	#	81.48	74.6	87.1	#	#	#
s23	2	c	18	Ag cut off 200 TCID50 /mL	Fernández-Rivas, G., et al.	LIAISON	Spain	#	<32,5	<30	#	#	#	#	69.43	62.4	75.8	#	#	#
s23	2	c	19	Ag cut off 200 TCID50 /mL	Fernández-Rivas, G., et al.	LIAISON	Spain	#	<35	<35	#	#	#	#	57.51	50.9	63.9	#	#	#
s23	2	c	20	Ag cut off 200 TCID50 /mL	Fernández-Rivas, G., et al.	LIAISON	Spain	#	<40	#	#	#	#	#	46.05	40.2	52	#	#	#
s24	1	c	1	<28	Kolesova, O., et al.	Elecsys	Italy	97	<28	<30	#	#	#	#	94	#	#	100	#	#
s29	1	c	1		Miłosz, M., et al.	Euroimmu	Poland	#	≤29	<30	#	#	#	#	100	#	#	97.7	#	#
s29	1	c	2		Miłosz, M., et al.	Euroimmu	Poland	#	≤31	<30	#	#	#	#	100	#	#	98.84	#	#
s29	1	c	3		Miłosz, M., et al.	Euroimmu	Poland	#	≤33	<30	#	#	#	#	91.23	#	#	100	#	#
s31	1	c	1	<25	Navero-Castillejos, J., et al.	BD Veritor	Spain	58	<25	<25	#	#	#	#	93	83	98	#	#	#
s31	1	c	2	≥25	Navero-Castillejos, J., et al.	BD Veritor	Spain	22	≥25	>=25	#	#	#	#	36.4	17.2	59.3	#	#	#
s36	1	c	1		Petonnet, D., et al.	LIAISON	France	#	≤33	<30	#	#	#	#	67.9	57.7	78.1	#	#	#
s36	1	c	2		Petonnet, D., et al.	LIAISON	France	#	≤25	<25	#	#	#	#	89.8	81.3	98.3	#	#	#
s36	1	c	3		Petonnet, D., et al.	LIAISON	France	#	≤23	<20	#	#	#	#	91.1	82.8	99.4	#	#	#
s40	1	c	1		Salvagno, G. L., et al.	Elecsys	Italy	#	<30	<30	#	#	#	#	87	75	94.5	99	95	100
s40	1	c	2		Salvagno, G. L., et al.	Elecsys	Italy	#	<25	<25	#	#	#	#	100	89	100	89	82	94
s48	1	c	1	Second wave	Uster, S.	LIAISON	Switzerland	22	>30	>=30	#	#	#	#	4.5	0.1	22.8	#	#	#
s48	1	c	2	Second wave	Uster, S.	LIAISON	Switzerland	139	<30	<30	#	#	#	#	87.1	80.3	92.1	#	#	#
s48	1	c	3	Second wave	Uster, S.	LIAISON	Switzerland	120	<28	<30	#	#	#	#	95	89.4	98.1	#	#	#
s48	1	c	4	Second wave	Uster, S.	LIAISON	Switzerland	93	<25	<25	#	#	#	#	100	96.1	100	#	#	#
s48	2	c	1	Omicron	Uster, S.	LIAISON	Switzerland	16	>30	>=30	#	#	#	#	0	0	20.6	#	#	#
s48	2	c	2	Omicron	Uster, S.	LIAISON	Switzerland	103	<30	<30	#	#	#	#	88.4	80.5	93.8	#	#	#
s48	2	c	3	Omicron	Uster, S.	LIAISON	Switzerland	93	<28	<30	#	#	#	#	93.5	86.5	97.6	#	#	#
s48	2	c	4	Omicron	Uster, S.	LIAISON	Switzerland	68	<25	<25	#	#	#	#	100	94.7	100	#	#	#
s51	1	c	1		Yu, K., et al.	STANDARD F	Korea	61	<20	<20	#	#	#	#	100	94.1	100	#	#	#
s51	1	c	2		Yu, K., et al.	STANDARD F	Korea	49	20-<25	<25	#	#	#	#	95.9	86.3	98.9	#	#	#
s51	1	c	3		Yu, K., et al.	STANDARD F	Korea	49	20-<25	>=20	#	#	#	#	95.9	86.3	98.9	#	#	#
s51	1	c	4		Yu, K., et al.	STANDARD F	Korea	47	25-<30	>=25	#	#	#	#	70.2	56	81.3	#	#	#
s51	1	c	5		Yu, K., et al.	STANDARD F	Korea	47	25-<30	<30	#	#	#	#	70.2	56	81.3	#	#	#
s51	1	c	6		Yu, K., et al.	STANDARD F	Korea	62	30-38	>=30	#	#	#	#	9.7	4.5	19.5	#	#	#
s35	1	c	1		Peck Palmer, O., et al.	ADVIA Centaur	USA	240	<35	<35	#	#	#	#	90.8	86.5	94.2	#	#	#
s35	1	c	2		Peck Palmer, O., et al.	ADVIA Centaur	USA	213	<30	<30	#	#	#	#	98.1	95.3	99.5	#	#	#
s35	1	c	3		Peck Palmer, O., et al.	ADVIA Centaur	USA	177	<25	<25	#	#	#	#	100	97.9	100	#	#	#
s35	1	c	4		Peck Palmer, O., et al.	ADVIA Centaur	USA	59	>30	>=30	#	#	#	#	25.4	15	38.4	#	#	#
s35	1	c	5		Peck Palmer, O., et al.	ADVIA Centaur	USA	31	>35	#	#	#	#	#	19.4	7.5	37.5	#	#	#
s32	1	d	1		Neukam, K., et al.	BD Veritor	Argentina	577	<31	<30	#	#	#	#	88.9	74.7	95.6	99.8	99	100

## Sheet: Age
Identification						General		Accuracy - children (<18 years)											Accuracy - adults (> or = 18 years)
Study ID	Sub_1	Sub_2	Sub_3	Sub_notes	Author	Test assessed	Study location	Number of Participants	True positives	False positives	True negatives	False negatives	Sensitivity	Lower 95 CI sensitivity	Upper 95 CI sensitivity	Specificity	Lower 95 CI specificity	Upper 95 CI specificity	Number of Participants	True positives	False positives	True negatives	False negatives	Sensitivity	Lower 95 CI sensitivity	Upper 95 CI sensitivity	Specificity	Lower 95 CI specificity	Upper 95 CI specificity
a04	1	a	0	#	Beck, E. T., et al.	Sofia	USA	122	8	0	111	3	72.7	39	94	100	96.7	100	224	39	1	173	11	78.0	64	88.5	99.4	96.8	100
a28	1	a	0	#	Pekosz, A., et al.	BD Veritor	USA	#	#	#	#	#	#	#	#	#	#	#	251	27	3	220	1	96.4	81.7	99.9	98.7	96.1	99.7
a32	1	a	0	Sofia	Porte, L., et al.	Sofia	Chile	#	#	#	#	#	#	#	#	#	#	#	64	30	1	31	2	93.8	79.2	99.2	96.9	83.8	99.9
a32	2	a	0	Standard_F	Porte, L., et al.	STANDARD F	Chile	#	#	#	#	#	#	#	#	#	#	#	64	29	1	31	3	90.6	75	98	96.9	83.8	99.9
a39	1	a	0	screening population	Van der Moeren, N., et al.	BD Veritor	Netherlands	#	#	#	#	#	#	#	#	#	#	#	351	16	0	334	1	94.1	71.1	100	100	98.9	100
a43	1	a	0	#	Young, S., et al.	BD Veritor	USA	#	#	#	#	#	#	#	#	#	#	#	251	29	1	212	9	76.3	59.8	88.6	99.5	97.4	100
a63	2	a	0	Germany	FINDdx	STANDARD F	Germany	#	#	#	#	#	#	#	#	#	#	#	676	#	#	#	#	69.2	53.6	81.4	96.9	95.2	98
f20	1	a	0	Std F	Osterman, A., et al.	STANDARD F	Germany	#	#	#	#	#	#	#	#	96.67	88.64	99.08	#	#	#	#	#	#	#	#	98	95.71	99.08
f39	1	a	0	ichroma	FINDdx	ichroma	Switzerland	#	#	#	#	#	#	#	#	#	#	#	232	30	0	191	11	73.2	57.1	85.8	100	98	100
f46	1	a	0	children	Marti, J.L.G., et al.	Sofia	USA	427	#	#	#	#	72	#	#	99	#	#	#	#	#	#	#	#	#	#	#	#	#
f46	2	a	0	college	Marti, J.L.G., et al.	BD Veritor	USA	#	#	#	#	#	#	#	#	#	#	#	32	30	#	#	2	93.8	79.2	99.2	#	#	#
f64	1	a	0	BD Veritor	Schuit, E., et al.	BD Veritor	Netherlands	#	#	#	#	#	#	#	#	#	#	#	2678	149	9	2436	84	63.9	57.4	70.1	99.6	99.3	99.8
f77	1	a	0	#	Micocci, M., et al.	LumiraDx	UK	#	#	#	#	#	#	#	#	#	#	#	239	6	9	222	2	#	#	#	#	#	#
f98	1	a	0	#	Brihn, A., et al.	Sofia	USA	#	#	#	#	#	#	#	#	#	#	#	2039	98	12	1878	51	65.8	57.6	73.3	99.4	98.9	99.7
f114	1	a	0	high risk (Sx + contact)	Harris, D. T., et al.	Sofia	USA	#	#	#	#	#	#	#	#	#	#	#	885	251	7	573	54	82.3	77.5	86.4	98.8	97.5	99.5
f114	2	a	0	no risk (Asx)	Harris, D. T., et al.	Sofia	USA	#	#	#	#	#	#	#	#	#	#	#	1538	0	0	1525	13	0	#	#	100	#	#
f119	1	a	0	LumiraDx	Dierks, S., et al.	LumiraDx	Germany	#	#	#	#	#	#	#	#	#	#	#	444	7	0	433	4	45.45	20.22	73.26	99.54	98.17	99.88
f128	1	a	0	#	Fernandez, M. D., et al	LumiraDx	Spain	#	#	#	#	#	#	#	#	#	#	#	46	21	0	22	3	87.5	67.6	97.3	100	84.6	100
f151	1	a	0	#	Leli, C., et al.	LumiraDx	Italy	#	#	#	#	#	#	#	#	#	#	#	792	114	30	596	52	68.7	60.9	75.5	95.2	93.2	96.7
f154	1	a	0	Sofia	Bachmann, C., M., et al	Sofia	USA	#	#	#	#	#	#	#	#	#	#	#	170	81	1	59	29	73.6	64.4	81.6	98.3	91.1	100
f154	2	a	0	Sofia vs AN PCR	Bachmann, C., M., et al	Sofia	USA	#	#	#	#	#	#	#	#	#	#	#	170	79	3	75	13	85.9	77	92.3	96.2	89.2	99.2
f157	1	a	0	Lumipulse G	Osterman, A., et al	Lumipulse G	Germany	#	#	#	#	#	#	#	#	#	#	#	410	56	9	294	51	52.3	42.5	62.1	97	94.4	98.6
f157	2	a	0	LIAISON	Osterman, A., et al	LIAISON	Germany	#	#	#	#	#	#	#	#	#	#	#	410	21	1	302	86	19.6	12.6	28.4	99.67	98.15	99.98
f157	4	a	0	Elecsys	Osterman, A., et al	Elecsys	Germany	#	#	#	#	#	#	#	#	#	#	#	408	33	7	296	72	31.4	22.7	41.2	97.7	95.3	99.1
f157	3	a	0	Euroimmun	Osterman, A., et al	Euroimmun	Germany	#	#	#	#	#	#	#	#	#	#	#	410	19	1	302	88	17.8	11	26.3	99.67	98.15	99.98
f196	1	a	0	#	Cento, V., et al.	LumiraDx	Italy	#	#	#	#	#	#	#	#	#	#	#	960	297	17	596	50	85.6	81.4	89.1	97.2	95.6	98.4
k8	1	a	1	<60	Drain, P., et al.	LumiraDx	USA	#	#	#	#	#	#	#	#	#	#	#	194	18	0	171	5	78.3	58.1	90.3	100	82.4	100
k8	1	a	2	>60	Drain, P., et al.	LumiraDx	USA	#	#	#	#	#	#	#	#	#	#	#	28	5	0	23	0	100	56.6	100	100	56.6	100
s11	1	a	0	symptomatic	Freeman, M. C., et al.	Sofia	USA	273	36	8	203	2	82	68	91	99	97	100	#	#	#	#	#	#	#	#	#	#	#
s11	2	a	0	asymptomatic	Freeman, M. C., et al.	Sofia	USA	138	9	5	123	1	64	39	84	99	96	100	#	#	#	#	#	#	#	#	#	#	#
s38	1	a	0	Wantai	Routsias, J. G., et al.	Wantai	Greece	450	#	#	#	#	#	#	#	#	#	#	#	#	#	#	#	95.71	#	#	100	#	#
s33	1	a	0	ANT	Nomoto, H., et al.	Lumipulse G	Japan	#	#	#	#	#	#	#	#	#	#	#	128	29	0	96	3	91	75	98	100	96	100
s33	2	a	0	NP	Nomoto, H., et al.	Lumipulse G	Japan	#	#	#	#	#	#	#	#	#	#	#	128	31	0	96	1	97	84	100	100	96	100
s32	1	a	0		Neukam, K., et al.	BD Veritor	Argentina	#	#	#	#	#	#	#	#	#	#	#	584	22	1	550	11	#	#	#	#	#	#
s43	1	a	0	BD Veritor	Schneider, U. V., et al.	BD Veritor	Denmark	#	#	#	#	#	#	#	#	#	#	#	207	0	0	207	0	#	#	#	#	#	#
s43	2	a	0	LumiraDx	Schneider, U. V., et al.	LumiraDx	Denmark	#	#	#	#	#	#	#	#	#	#	#	203	1	0	202	0	#	#	#	#	#	#
s43	3	a	1	Sofia - OP	Schneider, U. V., et al.	Sofia	Denmark	#	#	#	#	#	#	#	#	#	#	#	176	0	0	176	0	#	#	#	#	#	#
s43	3	a	2	Sofia - nasal	Schneider, U. V., et al.	Sofia	Denmark	#	#	#	#	#	#	#	#	#	#	#	145	0	0	145	0	#	#	#	#	#	#
s43	3	a	3	Sofia -saliva	Schneider, U. V., et al.	Sofia	Denmark	#	#	#	#	#	#	#	#	#	#	#	146	0	0	146	0	#	#	#	#	#	#
s44	1	a	0		Sitoe, N., et al.	LumiraDx	Mozambique	#	#	#	#	#	#	#	#	#	#	#	696	#	#	#	#	78	73.5	82	95.8	92.9	97.7
s25	1	a	0	Bioeasy	Krüger, L. J., et al.	Bioeasy	Germany	#	#	#	#	#	#	#	#	#	#	#	728	10	49	663	5	66.7	41.7	84.8	93.1	91	94.8
s1	1	a	0		Agard, A., et al.	Sofia	USA	#	#	#	#	#	#	#	#	#	#	#	114	13	25	71	30	31	#	#	100	#	#
s3	1	a	0	LIAISON	Alghounaim, M., et al.	LIAISON	Kuwait	#	#	#	#	#	#	#	#	#	#	#	897	26	1	836	1	43.4	30.6	56.8	99.9	99.3	100
k20	1	a	0	Germany	FINDdx	LumiraDx	Germany	#	#	#	#	#	#	#	#	#	#	#	761	120	4	611	26	82.2	75.2	87.5	99.3	98.3	99.7
k20	2	a	0	Brazil	FINDdx	LumiraDx	Brazil	#	#	#	#	#	#	#	#	#	#	#	249	50	2	191	8	86.2	75.1	92.8	99	96.3	99.7
k12	1	a	0	asymptomatic	Mitchell, S. L., et al.	Sofia	USA	#	#	#	#	#	#	#	#	#	#	#	144	2	0	138	4	33.3	#	#	100	#	#
k12	2	a	0	symptomatic	Mitchell, S. L., et al.	Sofia	USA	#	#	#	#	#	#	#	#	#	#	#	148	36	0	107	5	87.8	#	#	100	#	#
k9	1	a	0	STANDARD F	Lanari, M., et al.	STANDARD F	Italy	381	14	1	354	12	53.8	35.4	71.4	99.7	98.4	100	#	#	#	#	#	#	#	#	#	#	#
k9	2	a	0	AFIAS	Lanari, M., et al.	AFIAS	Italy	765	51	12	694	8	86.4	75	93.9	98.3	97.1	99.1	#	#	#	#	#	#	#	#	#	#	#
k7	1	a	0	LumiraDx	Denina, M., et al.	LumiraDx	Italy	191	16	14	160	1	94.1	#	#	91.9	#	#	#	#	#	#	#	#	#	#	#	#	#
s49	1	a	0		Wells, C. R., et al.	BD Veritor	USA	#	#	#	#	#	#	#	#	#	#	#	409	3	1	396	9	#	#	#	#	#	#
s37	1	a	0		Robinson, M. L.	BD Veritor	France	#	#	#	#	#	#	#	#	#	#	#	242	55	0	155	32	63.2	52.2	73.3	100	97.6	100
s38	1	a	0	Wantai	Routsias, J. G., et al.	Wantai	USA	#	#	#	#	#	#	#	#	#	#	#	99	#	#	#	#	#	#	#	#	#	#
s40	1	a	0		Salvagno, G. L., et al.	Elecsys	Greece	#	#	#	#	#	#	#	#	#	#	#	450	#	#	#	#	95.71	#	#	100	#	#
s10	1	0	0	prospective	Fourati, S., et al.	VITROS	France												1655	102	0	1614	42	#	#	#	100	99.8	100

## Sheet: Quality Assessment
Identification						QUADAS
						Domain 1					Domain 2				Domain 3				Domain 4
Study ID	Sub_1	Sub_2	Sub_3	sub_notes	Author	Signalling Q1	Signalling Q2	Signalling Q3	Risk of bias	Applicability	Signalling Q1	Signalling Q2	Risk of bias	Applicability	Signalling Q1	Signalling Q2	Risk of bias	Applicability	Signalling Q1	Signalling Q2	Signalling Q3	Risk of bias
a04	1	0	0		Beck, E. T., et al.	unclear	yes	unclear	unclear_con	low_con	yes	yes	low_con	low_con	yes	yes	low_con	low_con	yes	yes	yes	low_con
a10	1	0	0	Standard_F	Drevinek, P., et al.	unclear	yes	unclear	unclear_con	low_con	yes	yes	low_con	low_con	yes	unclear	unclear_con	low_con	yes	yes	yes	low_con
a22	1	0	0		Liotti, F. M., et al.	unclear	unclear	unclear	unclear_con	low_con	unclear	yes	unclear_con	low_con	yes	unclear	unclear_con	low_con	yes	no	yes	interm_con
a31	1	0	0		Porte, L., et al.	no	no	unclear	high_con	unclear_con	yes	yes	low_con	low_con	yes	yes	low_con	low_con	yes	yes	yes	low_con
a32	1	0	0	Sofia	Porte, L., et al.	no	no	unclear	high_con	low_con	yes	yes	low_con	low_con	yes	yes	low_con	low_con	yes	yes	yes	low_con
a32	2	0	0	Standard_F	Porte, L., et al.	no	no	unclear	high_con	low_con	yes	yes	low_con	low_con	yes	yes	low_con	low_con	yes	yes	yes	low_con
a39	1	0	0	screening population	Van der Moeren, N., et al.	yes	yes	yes	low_con	low_con	unclear	yes	unclear_con	low_con	yes	unclear	unclear_con	low_con	yes	no	yes	interm_con
a41	1	0	0	Bioeasy	Weitzel, T., et al.	no	no	unclear	high_con	unclear_con	yes	unclear	unclear_con	low_con	yes	yes	low_con	low_con	yes	yes	yes	low_con
a43	1	0	0		Young, S., et al.	yes	yes	unclear	unclear_con	low_con	yes	yes	low_con	low_con	yes	unclear	unclear_con	low_con	yes	yes	yes	low_con
a46	1	0	0	Patients	Herrera, V., et al.	unclear	yes	unclear	unclear_con	low_con	unclear	unclear	unclear_con	high_con	yes	unclear	unclear_con	low_con	yes	unclear	yes	unclear_con
a58	1	0	0		Parada-Ricart, E., et al.	no	yes	no	high_con	low_con	unclear	yes	unclear_con	low_con	yes	unclear	unclear_con	low_con	unclear	unclear	no	interm_con
a63	1	0	0		FINDdx	yes	yes	yes	low_con	low_con	yes	yes	low_con	low_con	yes	yes	low_con	low_con	yes	no	yes	interm_con
a63	2	0	0	Germany	FINDdx	yes	yes	yes	low_con	low_con	yes	yes	low_con	low_con	yes	yes	low_con	low_con	yes	no	yes	interm_con
f20	1	0	0	SDF	Osterman, A., et al.	unclear	yes	unclear	unclear_con	low_con	unclear	yes	unclear_con	low_con	yes	unclear	unclear_con	low_con	yes	yes	no	interm_con
f31	1	0	0	VITROS	Favresse, J., et al.	unclear	yes	yes	unclear_con	low_con	yes	yes	low_con	low_con	yes	unclear	unclear_con	low_con	yes	yes	yes	low_con
f32	1	0	0	Lumira	Kohmer, N., et al.	unclear	yes	yes	unclear_con	low_con	unclear	yes	unclear_con	low_con	yes	unclear	unclear_con	low_con	yes	yes	yes	low_con
f34	2	0	0	Exdia	Caruana, G., et al.	yes	yes	yes	low_con	low_con	yes	yes	low_con	low_con	yes	unclear	unclear_con	low_con	yes	no	yes	interm_con
f34	1	0	0	BD Veritor	Caruana, G., et al.	yes	yes	yes	low_con	low_con	yes	yes	low_con	low_con	yes	unclear	unclear_con	low_con	yes	no	yes	interm_con
f39	1	0	0	clinical	FINDdx	yes	yes	yes	low_con	low_con	yes	yes	low_con	low_con	yes	unclear	unclear_con	low_con	yes	yes	yes	low_con
f43	1	0	0	ANT	Drain, P.K., et al.	unclear	yes	unclear	unclear_con	low_con	unclear	unclear	unclear_con	low_con	yes	unclear	unclear_con	low_con	yes	yes	yes	low_con
f43	2	0	0	NP	Drain, P.K., et al.	unclear	yes	unclear	unclear_con	low_con	unclear	unclear	unclear_con	low_con	yes	unclear	unclear_con	low_con	yes	yes	yes	low_con
f46	2	0	0	BD Veritor	Marti, J.L.G., et al.	unclear	yes	unclear	unclear_con	low_con	yes	yes	low_con	low_con	yes	unclear	unclear_con	low_con	yes	no	yes	interm_con
f46	1	0	0	Sofia	Marti, J.L.G., et al.	unclear	yes	unclear	unclear_con	low_con	yes	yes	low_con	low_con	yes	unclear	unclear_con	low_con	yes	no	yes	interm_con
f47	1	0	0	Lumipulse	Hirotsu, Y., et al.,	unclear	yes	yes	unclear_con	low_con	yes	yes	low_con	low_con	yes	unclear	unclear_con	low_con	yes	yes	yes	low_con
f50	1	0	0	Sofia	Jaaskelainen, A.E., et al.	no	no	unclear	high_con	low_con	unclear	yes	unclear_con	low_con	yes	yes	low_con	low_con	yes	yes	no	interm_con
f57	1	0	0	selected	Gili, A., et al.	no	no	no	high_con	low_con	unclear	yes	unclear_con	low_con	yes	yes	low_con	low_con	yes	yes	yes	low_con
f57	2	0	0	screening	Gili, A., et al.	unclear	yes	unclear	unclear_con	low_con	yes	yes	low_con	low_con	yes	unclear	unclear_con	low_con	yes	yes	yes	low_con
f58	1	0	0	overall	Kruger, L.J., et al.	unclear	yes	yes	unclear_con	low_con	yes	yes	low_con	low_con	yes	unclear	unclear_con	low_con	yes	no	yes	interm_con
f70	1	0	0		Lefever, S., et al.	unclear	unclear	no	interm_con	low_con	unclear	yes	unclear_con	low_con	yes	yes	low_con	low_con	yes	yes	yes	low_con
f71	1	0	0		Kilic, A., et al.	unclear	yes	unclear	unclear_con	low_con	yes	yes	low_con	low_con	yes	unclear	unclear_con	low_con	yes	yes	yes	low_con
f74	1	0	0		Asai, N., et al.	unclear	yes	unclear	unclear_con	low_con	unclear	yes	unclear_con	low_con	yes	unclear	unclear_con	low_con	yes	yes	yes	low_con
f77	1	0	0		Micocci, M., et al.	unclear	yes	unclear	unclear_con	low_con	unclear	unclear	unclear_con	low_con	yes	unclear	unclear_con	low_con	yes	unclear	yes	unclear_con
f78	1	0	0		Nörz, D., et al.	unclear	yes	unclear	unclear_con	low_con	unclear	yes	unclear_con	high_con	yes	unclear	unclear_con	low_con	yes	yes	yes	low_con
f82	1	0	0	BD Veritor	Yin, N., et al.	unclear	yes	unclear	unclear_con	low_con	yes	yes	low_con	low_con	yes	unclear	unclear_con	low_con	unclear	yes	yes	unclear_con
f86	2	0	0	Lumira	Bruzzone, B., et al.	unclear	yes	unclear	unclear_con	low_con	yes	yes	low_con	low_con	yes	unclear	unclear_con	low_con	yes	yes	yes	low_con
f86	3	0	0	FREND	Bruzzone, B., et al.	unclear	yes	unclear	unclear_con	low_con	yes	yes	low_con	low_con	yes	unclear	unclear_con	low_con	yes	yes	yes	low_con
f86	1	0	0	Standard F	Bruzzone, B., et al.	unclear	yes	unclear	unclear_con	low_con	yes	yes	low_con	high_con	yes	unclear	unclear_con	low_con	yes	yes	yes	low_con
f98	1	0	0		Brihn, A., et al.	yes	yes	yes	low_con	low_con	yes	unclear	unclear_con	low_con	yes	unclear	unclear_con	low_con	yes	unclear	yes	unclear_con
f102	1	0	0		Bianco, G., et al.	unclear	yes	unclear	unclear_con	low_con	yes	yes	low_con	low_con	yes	unclear	unclear_con	low_con	yes	yes	yes	low_con
f103	1	0	0	BD Veritor_1b	Koeleman, J. G. M., et al.	no	no	unclear	high_con	low_con	yes	yes	low_con	low_con	yes	yes	low_con	low_con	yes	no	yes	interm_con
f108	1	0	0	LumiraDx	Caramello, V., et al.	yes	yes	yes	low_con	low_con	unclear	unclear	unclear_con	high_con	yes	unclear	unclear_con	low_con	yes	yes	yes	low_con
f109	1	0	0		Christensen, K., et al.	no	yes	no	high_con	low_con	yes	yes	low_con	high_con	yes	unclear	unclear_con	low_con	yes	yes	yes	low_con
f112	1	0	0		Bornemann, L., et al.	yes	yes	yes	low_con	low_con	yes	yes	low_con	low_con	yes	unclear	unclear_con	low_con	yes	no	yes	high_con
f113	1	0	0	LumiraDx - Aegle	Blairon, L., et al.	no	no	unclear	high_con	low_con	unclear	yes	unclear_con	high_con	yes	yes	low_con	low_con	yes	yes	yes	low_con
f114	1	0	0	high risk	Harris, D. T., et al.	unclear	yes	unclear	unclear_con	low_con	yes	yes	unclear_con	low_con	yes	unclear	unclear_con	low_con	yes	yes	yes	low_con
f114	2	0	0	no risk	Harris, D. T., et al.	yes	yes	unclear	unclear_con	low_con	yes	yes	unclear_con	low_con	yes	unclear	unclear_con	low_con	yes	yes	yes	low_con
f119	1	0	0	LumiraDx	Dierks, S., et al.	unclear	yes	unclear	unclear_con	low_con	unclear	yes	unclear_con	low_con	yes	unclear	unclear_con	low_con	yes	no	yes	interm_con
f122	1	0	0		Smith, R., et al.	yes	yes	yes	low_con	low_con	unclear	yes	unclear_con	low_con	yes	unclear	unclear_con	low_con	yes	no	yes	interm_con
f124	1	0	0	Vitros	Matsuzaki, N., et al.	unclear	yes	unclear	unclear_con	low_con	unclear	yes	unclear_con	low_con	yes	unclear	unclear_con	low_con	yes	yes	yes	low_con
f124	2	0	0	Lumipulse	Matsuzaki, N., et al.	unclear	yes	unclear	unclear_con	low_con	unclear	yes	unclear_con	low_con	yes	unclear	unclear_con	low_con	yes	yes	yes	low_con
f128	1	0	0	only diagnostic purposes - not end of quarantine	Fernandez, M. D., et al	unclear	yes	unclear	unclear_con	low_con	unclear	unclear	unclear_con	high_con	yes	unclear	unclear_con	low_con	yes	yes	yes	low_con
f139	2	0	0	Sofia2	Frediani, J., et al.	no	no	unclear	high_con	low_con	unclear	yes	unclear_con	high_con	yes	unclear	unclear_con	low_con	yes	yes	yes	low_con
f139	1	0	0	BD Veritor	Frediani, J., et al.	no	no	unclear	high_con	low_con	unclear	yes	unclear_con	high_con	yes	unclear	unclear_con	low_con	yes	yes	yes	low_con
f144	1	0	0		Van der Moeren, N., et al.	no	no	unclear	high_con	low_con	unclear	yes	unclear_con	low_con	yes	yes	low_con	low_con	yes	yes	yes	low_con
f145	1	0	0		Menchinelli, G., et al.	yes	yes	yes	low_con	low_con	yes	yes	low_con	low_con	yes	unclear	unclear_con	low_con	yes	no	yes	interm_con
f148	3	0	0	ACON FIA	Karon, B. S., et al.	no	no	unclear	high_con	low_con	unclear	yes	unclear_con	low_con	yes	yes	low_con	low_con	yes	yes	yes	low_con
f148	1	0	0	BD Veritor	Karon, B. S., et al.	no	no	unclear	high_con	low_con	unclear	yes	unclear_con	low_con	yes	yes	low_con	low_con	yes	yes	yes	low_con
f148	2	0	0	LumiraDx	Karon, B. S., et al.	no	no	unclear	high_con	low_con	unclear	yes	unclear_con	low_con	yes	yes	low_con	low_con	yes	yes	yes	low_con
f151	1	0	0		Leli, C., et al.	yes	yes	yes	low_con	low_con	unclear	unclear	unclear_con	high_con	yes	unclear	unclear_con	low_con	yes	yes	yes	low_con
f154	2	0	0	Sofia	Bachmann, C., M., et al	yes	yes	no	interm_con	low_con	yes	yes	low_con	low_con	yes	yes	low_con	low_con	yes	yes	yes	low_con
f154	1	0	0	MSG AN	Bachmann, C., M., et al	yes	yes	no	interm_con	low_con	yes	yes	low_con	low_con	yes	yes	low_con	low_con	yes	yes	yes	low_con
f157	1	0	0	Lumipulse G	Osterman, A., et al	unclear	yes	unclear	unclear_con	low_con	unclear	yes	unclear_con	low_con	yes	yes	low_con	low_con	yes	yes	yes	low_con
f157	2	0	0	Liaison	Osterman, A., et al	unclear	yes	unclear	unclear_con	low_con	unclear	yes	unclear_con	low_con	yes	yes	low_con	low_con	yes	yes	yes	low_con
f157	4	0	0	Elecsys	Osterman, A., et al	unclear	yes	unclear	unclear_con	low_con	unclear	yes	unclear_con	low_con	yes	yes	low_con	low_con	yes	yes	yes	low_con
f157	3	0	0	Euroimmun	Osterman, A., et al	unclear	yes	unclear	unclear_con	low_con	unclear	yes	unclear_con	low_con	yes	yes	low_con	low_con	yes	yes	yes	low_con
f159	1	0	0		Salvagno, G., L., et al.	yes	yes	yes	low_con	low_con	yes	unclear	unclear_con	high_con	yes	unclear	unclear_con	low_con	yes	yes	yes	low_con
f165	1	0	0	Lumipulse	Baccani, I., et al.	unclear	unclear	unclear	unclear_con	low_con	unclear	yes	unclear_con	high_con	yes	unclear	unclear_con	low_con	yes	yes	yes	low_con
f165	2	0	0	Standard F	Baccani, I., et al.	unclear	unclear	unclear	unclear_con	low_con	unclear	yes	unclear_con	high_con	yes	unclear	unclear_con	low_con	yes	yes	no	interm_con
f165	3	0	0	AFIAS	Baccani, I., et al.	unclear	unclear	unclear	unclear_con	low_con	unclear	yes	unclear_con	high_con	yes	unclear	unclear_con	low_con	yes	yes	no	interm_con
f166	1	0	0		Hartard, C., et al.	unclear	yes	yes	unclear_con	low_con	unclear	unclear	unclear_con	high_con	yes	unclear	unclear_con	low_con	yes	yes	yes	low_con
f167	1	0	0		Kahn, M., et al.	yes	yes	yes	low_con	low_con	unclear	yes	unclear_con	low_con	yes	unclear	unclear_con	low_con	unclear	no	yes	interm_con
f171	1	0	0		Iqbal, B., et al.	no	yes	no	high_con	low_con	unclear	yes	unclear_con	high_con	yes	unclear	unclear_con	low_con	yes	yes	yes	low_con
f173	1	0	0	24 samples	Levett, P., N., et al.	no	no	unclear	high_con	unclear_con	unclear	unclear	unclear_con	high_con	yes	yes	low_con	low_con	yes	unclear	yes	unclear_con
f173	2	0	0	528 samples	Levett, P., N., et al.	yes	yes	yes	low_con	low_con	unclear	unclear	unclear_con	high_con	yes	yes	low_con	low_con	yes	unclear	yes	unclear_con
f184	1	0	0	NP	Audige, A., et al.	no	no	unclear	high_con	low_con	unclear	yes	unclear_con	low_con	yes	yes	low_con	low_con	yes	yes	yes	low_con
f184	2	0	0	saliva	Audige, A., et al.	no	no	unclear	high_con	low_con	unclear	yes	unclear_con	low_con	yes	yes	low_con	low_con	yes	yes	yes	low_con
f191	1	0	0	FREND	Orsi, A., et al.	yes	yes	unclear	unclear_con	low_con	unclear	unclear	unclear_con	high_con	yes	unclear	unclear_con	low_con	yes	yes	yes	low_con
f191	2	0	0	Standard F	Orsi, A., et al.	yes	yes	unclear	unclear_con	low_con	unclear	unclear	unclear_con	high_con	yes	unclear	unclear_con	low_con	yes	yes	yes	low_con
f193	1	0	0		Weitzel, T., et al.	unclear	yes	no	interm_con	low_con	unclear	yes	unclear_con	low_con	yes	unclear	unclear_con	low_con	yes	yes	yes	low_con
f194	1	0	0	reader	Suzuki, H., et al.	unclear	yes	unclear	unclear_con	low_con	yes	unclear	unclear_con	high_con	yes	unclear	unclear_con	low_con	yes	no	yes	interm_con
f196	1	0	0		Cento, V., et al.	yes	yes	yes	low_con	low_con	unclear	unclear	low_con	high_con	yes	unclear	unclear_con	low_con	yes	yes	yes	low_con
f197	1	0	0	Sens 1	Koskinen, M.J., et al.	no	no	unclear	high_con	low_con	unclear	yes	unclear_con	low_con	yes	yes	low_con	low_con	yes	no	yes	low_con
f197	2	0	0	Sens 2	Koskinen, M.J., et al.	no	no	unclear	high_con	unclear_con	unclear	yes	unclear_con	low_con	yes	yes	low_con	low_con	yes	yes	yes	low_con
f198	1	0	0	NPS	Tanimoto, Y., et al.	unclear	yes	unclear	unclear_con	low_con	unclear	yes	unclear_con	low_con	yes	unclear	unclear_con	low_con	yes	yes	yes	low_con
f198	2	0	0	saliva	Tanimoto, Y., et al.	unclear	yes	unclear	unclear_con	low_con	unclear	yes	unclear_con	low_con	yes	unclear	unclear_con	low_con	yes	yes	yes	low_con
k1	1	0	0	prospective	Wang, H., et al	no	no	unclear	high_con	unclear_con	yes	yes	unclear_con	low_con	yes	yes	low_con	low_con	yes	yes	yes	low_con
k1	2	0	0	retrospective	Wang, H., et al	no	no	unclear	high_con	unclear_con	unclear	yes	unclear_con	low_con	yes	yes	low_con	low_con	yes	yes	yes	low_con
k2	1	0	0	PCL	Al-Alawi, S., et al.	yes	yes	no	interm_con	low_con	unclear	yes	unclear_con	low_con	yes	unclear	unclear_con	low_con	yes	no	yes	interm_con
k2	2	0	0	SOFIA	Al-Alawi, S., et al.	yes	yes	no	interm_con	low_con	unclear	yes	unclear_con	low_con	yes	unclear	unclear_con	low_con	yes	no	yes	interm_con
k3	1	0	0	Lumipulse	Adreani, J., et al.	no	no	unclear	high_con	low_con	unclear	yes	unclear_con	low_con	yes	yes	low_con	low_con	yes	no	no	high_con
k4	1	0	0	Elecsys	Ben Abdelhanin, M., et al.	no	yes	unclear	interm_con	low_con	unclear	yes	unclear_con	low_con	yes	yes	low_con	low_con	yes	yes	yes	low_con
k6	1	0	0	LumiraDx	Burdino, E., et al.	unclear	yes	unclear	unclear_con	low_con	unclear	yes	unclear_con	high_con	yes	unclear	unclear_con	low_con	yes	yes	no	interm_con
k7	1	0	0	LumiraDx	Denina, M., et al.	unclear	unclear	unclear	unclear_con	low_con	unclear	unclear	unclear_con	high_con	yes	unclear	unclear_con	low_con	yes	yes	yes	low_con
k8	1	0	0	LumiraDx	Drain, P., et al.	yes	yes	no	interm_con	low_con	yes	yes	low_con	high_con	yes	yes	low_con	low_con	yes	no	yes	interm_con
k9	1	0	0	Standard F	Lanari, M., et al.	yes	yes	yes	low_con	low_con	unclear	yes	unclear_con	high_con	yes	unclear	unclear_con	low_con	yes	no	yes	interm_con
k9	2	0	0	AFIAS	Lanari, M., et al.	yes	yes	yes	low_con	low_con	unclear	yes	unclear_con	high_con	yes	unclear	unclear_con	low_con	yes	no	yes	interm_con
k10	1	0	0	Standard F	Leiner, J., et al.	unclear	unclear	unclear	unclear_con	low_con	unclear	yes	unclear_con	high_con	yes	unclear	unclear_con	low_con	yes	yes	yes	low_con
k11	1	0	0	Lumipulse G	Loconsole, D., et al.	yes	yes	yes	low_con	low_con	unclear	yes	unclear_con	high_con	yes	unclear	unclear_con	low_con	yes	yes	yes	low_con
k12	1	0	0	asymptomatic	Mitchell, S. L., et al.	unclear	yes	unclear	unclear_con	low_con	yes	yes	low_con	low_con	yes	unclear	unclear_con	low_con	yes	yes	yes	low_con
k12	2	0	0	symptomatic	Mitchell, S. L., et al.	unclear	yes	unclear	unclear_con	low_con	yes	yes	low_con	low_con	yes	unclear	unclear_con	low_con	yes	yes	yes	low_con
k13	1	0	contact cases	Elecsys	Montalvo Villalba, M.C., et al.	yes	yes	unclear	unclear_con	low_con	unclear	yes	unclear_con	low_con	yes	unclear	unclear_con	low_con	yes	yes	yes	low_con
k13	2	0	suspected cases	Elecsys	Montalvo Villalba, M.C., et al.	yes	yes	unclear	unclear_con	low_con	unclear	yes	unclear_con	low_con	yes	unclear	unclear_con	low_con	yes	yes	yes	low_con
k13	3	0	surveillance	Elecsys	Montalvo Villalba, M.C., et al.	yes	yes	unclear	unclear_con	low_con	unclear	yes	unclear_con	low_con	yes	unclear	unclear_con	low_con	yes	yes	yes	low_con
k14	1	0	0	Vitros	Paul, D., et al.	yes	yes	no	interm_con	low_con	unclear	yes	unclear_con	low_con	yes	unclear	unclear_con	low_con	yes	yes	yes	low_con
k15	1	0	0	Lumipulse G	Sberna, G., et al.	unclear	yes	unclear	unclear_con	low_con	unclear	yes	unclear_con	low_con	yes	unclear	unclear_con	low_con	yes	no	yes	interm_con
k17	1	0	0	BD Veritor	Wee, L. E., et al.	yes	yes	unclear	unclear_con	low_con	unclear	yes	unclear_con	high_con	yes	unclear	unclear_con	low_con	yes	unclear	yes	unclear_con
k19	1	0	0	pediatric	Pollock, N. R., et al.	unclear	yes	yes	unclear_con	low_con	unclear	yes	unclear_con	low_con	yes	yes	low_con	low_con	yes	no	yes	interm_con
k19	2	0	0	employees	Pollock, N. R., et al.	unclear	yes	yes	unclear_con	low_con	unclear	yes	unclear_con	low_con	yes	yes	low_con	low_con	yes	no	yes	interm_con
k20	1	0	0	Germany	FINDdx	yes	yes	yes	low_con	low_con	yes	yes	low_con	low_con	yes	yes	low_con	low_con	yes	no	yes	interm_con
k20	2	0	0	Brazil	FINDdx	yes	yes	yes	low_con	low_con	yes	yes	low_con	low_con	unclear	yes	unclear_con	low_con	yes	yes	yes	low_con
s1	1	0	0	Sofia2	Agard, A., et al.	yes	yes	yes	low_con	low_con	unclear	yes	unclear_con	low_con	yes	unclear	unclear_con	low_con	yes	no	no	high_con
s3	1	0	0	Liaison	Alghounaim, M., et al.	yes	yes	yes	low_con	low_con	unclear	yes	unclear_con	low_con	yes	unclear	unclear_con	low_con	yes	yes	yes	low_con
s4	1	0	0	Sofia	Bornemann, L., et al.	yes	yes	yes	low_con	low_con	yes	yes	low_con	low_con	yes	unclear	unclear_con	low_con	yes	no	no	high_con
s6	1	0	0	LumiraDx	Cattelan, A. M., et al.	yes	yes	yes	low_con	low_con	yes	yes	low_con	low_con	yes	unclear	unclear_con	low_con	yes	yes	yes	low_con
s7	1	0	0	Group 1	Černila, M., et al.	yes	yes	no	interm_con	low_con	yes	yes	low_con	high_con	yes	unclear	unclear_con	low_con	yes	unclear	yes	unclear_con
s7	2	0	0	Group 2	Černila, M., et al.	unclear	yes	yes	unclear_con	low_con	yes	yes	low_con	high_con	yes	unclear	unclear_con	low_con	yes	unclear	yes	unclear_con
s9	1	0	0		Elli, S., et al.	yes	yes	yes	low_con	low_con	yes	yes	low_con	low_con	yes	unclear	unclear_con	low_con	yes	no	yes	interm_con
s10	1	0	0	prospective	Fourati, S., et al.	yes	yes	yes	low_con	low_con	unclear	yes	unclear_con	low_con	yes	unclear	unclear_con	low_con	yes	no	yes	interm_con
s11	1	0	0	symptomatic	Freeman, M. C., et al.	unclear	yes	yes	unclear_con	low_con	yes	yes	low_con	low_con	yes	unclear	unclear_con	low_con	yes	yes	no	interm_con
s11	2	0	0	asymptomatic	Freeman, M. C., et al.	unclear	yes	yes	unclear_con	low_con	yes	yes	low_con	low_con	yes	unclear	unclear_con	low_con	yes	yes	yes	low_con
s15	1	0	0	Sofia	Gourgeon, A.	no	no	yes	high_con	low_con	yes	yes	low_con	low_con	yes	yes	low_con	low_con	unclear	unclear	yes	unclear_con
s15	3	0	0	Wantai	Gourgeon, A.	no	no	yes	high_con	low_con	yes	yes	low_con	low_con	yes	yes	low_con	low_con	unclear	unclear	yes	unclear_con
s15	2	0	0	Standard F	Gourgeon, A.	no	no	yes	high_con	low_con	yes	yes	low_con	low_con	yes	yes	low_con	low_con	unclear	unclear	yes	unclear_con
s16	1	0	0	LumiraDx	Greub, G., et al.	unclear	no	unclear	high_con	unclear_con	unclear	yes	unclear_con	low_con	yes	unclear	unclear_con	low_con	unclear	unclear	unclear	unclear_con
s16	1	0	0	EXDIA	Greub, G., et al.	unclear	no	unclear	high_con	unclear_con	unclear	yes	unclear_con	low_con	yes	unclear	unclear_con	low_con	unclear	unclear	unclear	unclear_con
s16	1	0	0	BD Veritor	Greub, G., et al.	unclear	no	unclear	high_con	unclear_con	unclear	yes	unclear_con	low_con	yes	unclear	unclear_con	low_con	unclear	unclear	unclear	unclear_con
s17	1	0	0	Cohort 1	Gunell, M., et al.	yes	yes	yes	low_con	low_con	unclear	yes	unclear_con	low_con	yes	unclear	unclear_con	low_con	yes	yes	yes	low_con
s17	2	0	0	Cohort 2	Gunell, M., et al.	no	no	yes	high_con	low_con	unclear	yes	unclear_con	low_con	yes	unclear	unclear_con	low_con	yes	yes	yes	low_con
s18	1	0	0		Hirotsu, Y., et al.,	unclear	no	unclear	high_con	unclear_con	no	yes	interm_con	low_con	yes	yes	low_con	low_con	unclear	yes	yes	unclear_con
s19	1	0	0		Horban, A., et al.	unclear	no	unclear	high_con	unclear_con	no	yes	interm_con	low_con	yes	yes	low_con	low_con	unclear	yes	yes	unclear_con
s20	1	0	0	test center	Hörber, S., et al.	unclear	yes	unclear	unclear_con	low_con	unclear	yes	unclear_con	low_con	yes	unclear	unclear_con	low_con	yes	no	unclear	interm_con
s21	1	0	0	LumiraDx	Kirby, J. E., et al.	yes	no	yes	interm_con	low_con	no	yes	interm_con	low_con	yes	yes	low_con	low_con	yes	yes	yes	low_con
s22	1	0	0		Kliegr, T., et al.	unclear	no	yes	interm_con	low_con	unclear	unclear	unclear_con	high_con	yes	unclear	unclear_con	low_con	no	no	unclear	high_con
s23	2	0	0	Ag cut off 200 TCID50 /mL	Fernández-Rivas, G., et al.	no	no	yes	high_con	low_con	unclear	yes	interm_con	high_con	yes	unclear	unclear_con	low_con	unclear	yes	no	interm_con
s24	1	0	0		Kolesova, O., et al.	unclear	unclear	yes	unclear_con	low_con	yes	yes	low_con	high_con	yes	unclear	unclear_con	low_con	yes	yes	yes	low_con
s25	1	0	0	Bioeasy	Krüger, L. J., et al.	yes	yes	yes	low_con	low_con	yes	yes	low_con	low_con	yes	yes	low_con	low_con	yes	no	yes	interm_con
s26	1	0	0	verification group	Lau, C. S., et al.	no	no	yes	high_con	unclear_con	unclear	yes	unclear_con	low_con	yes	yes	low_con	low_con	yes	no	yes	interm_con
s27	2	0	0	2a+c	Linssen, J., et al.	yes	yes	yes	low_con	low_con	unclear	yes	unclear_con	low_con	yes	unclear	unclear_con	low_con	yes	no	no	high_con
s27	3	0	0	2b	Linssen, J., et al.	yes	yes	yes	low_con	low_con	unclear	yes	unclear_con	low_con	yes	unclear	unclear_con	low_con	yes	no	no	high_con
s29	1	0	0		Miłosz, M., et al.	unclear	yes	yes	unclear_con	low_con	yes	yes	low_con	low_con	yes	unclear	unclear_con	low_con	yes	yes	no	interm_con
s31	1	0	0		Navero-Castillejos, J., et al.	unclear	no	yes	interm_con	low_con	no	yes	interm_con	low_con	yes	yes	low_con	low_con	unclear	no	yes	interm_con
s32	1	0	0		Neukam, K., et al.	unclear	yes	yes	unclear_con	low_con	yes	yes	low_con	low_con	yes	unclear	unclear_con	low_con	yes	yes	yes	low_con
s33	1	0	0	ANT	Nomoto, H., et al.	unclear	yes	no	interm_con	low_con	unclear	yes	unclear_con	low_con	yes	unclear	unclear_con	low_con	yes	yes	yes	low_con
s33	2	0	0	NP	Nomoto, H., et al.	unclear	yes	no	interm_con	low_con	unclear	yes	unclear_con	low_con	yes	unclear	unclear_con	low_con	yes	yes	yes	low_con
s35	1	0	0		Peck Palmer, O., et al.	no	no	yes	high_con	low_con	unclear	yes	unclear_con	low_con	yes	yes	low_con	low_con	no	yes	yes	interm_con
s36	1	0	0		Petonnet, D., et al.	yes	no	yes	low_con	low_con	unclear	yes	unclear_con	low_con	yes	yes	low_con	low_con	yes	no	yes	interm_con
s37	1	0	0		Robinson, M. L.	yes	yes	yes	low_con	low_con	yes	yes	low_con	low_con	yes	yes	low_con	low_con	yes	no	yes	interm_con
s38	1	0	0	Wantai	Routsias, J. G., et al.	no	no	yes	high_con	low_con	unclear	yes	unclear_con	low_con	yes	unclear	unclear_con	low_con	yes	yes	yes	low_con
s40	1	0	0		Salvagno, G. L., et al.	yes	yes	yes	low_con	low_con	unclear	yes	unclear_con	high_con	yes	unclear	unclear_con	low_con	yes	yes	unclear	unclear_con
s41	1	0	0		Salvetti, S., et al.	yes	yes	yes	low_con	low_con	unclear	yes	unclear_con	high_con	yes	unclear	unclear_con	low_con	yes	yes	yes	low_con
s44	1	0	0		Sitoe, N., et al.	yes	yes	yes	low_con	low_con	yes	yes	low_con	low_con	yes	yes	low_con	low_con	yes	yes	yes	low_con
s48	1	0	0	Second Wave	Uster, S.	no	no	unclear	high_con	low_con	unclear	yes	unclear_con	low_con	yes	yes	low_con	low_con	no	no	yes	high_con
s48	2	0	0	Omicron	Uster, S.	no	no	unclear	high_con	low_con	unclear	yes	unclear_con	low_con	yes	yes	low_con	low_con	no	no	yes	high_con
s49	1	0	0		Wells, C. R., et al.	yes	yes	unclear	unclear_con	low_con	unclear	unclear	unclear_con	high_con	yes	unclear	unclear_con	low_con	unclear	unclear	unclear	unclear_con
s51	1	0	0		Yu, K., et al.	unclear	no	yes	interm_con	low_con	yes	unclear	unclear_con	high_con	yes	yes	low_con	low_con	yes	yes	yes	low_con
s13	1	0	0		García-Fernández, S.,et al.	unclear	yes	no	interm_con	low_con	unclear	yes	unclear_con	low_con	yes	yes	low_con	low_con	yes	yes	yes	low_con
s28	1	0	0		Mehta, A., et al.	yes	yes	yes	low_con	low_con	yes	yes	low_con	low_con	yes	yes	low_con	low_con	yes	no	yes	interm_con
s39	1	0	0		Saito, K., et al.	unclear	no	unclear	interm_con	unclear_con	unclear	yes	unclear_con	low_con	yes	unclear	unclear_con	low_con	unclear	yes	yes	unclear_con

## Sheet: List of Parameters Extracted 
List of parameters extracted from studies.
Clinical study data			CT values across TP and FN			Subgroup analysis by symptom status and duration			Subgroup analysis by ct-value			Subgroup analysis by age			Subgroup analysis by viral load
General	Test assessed		General	Author		General	Author		General	Author		General	Author			Author
	Technology			Test assessed			Test assessed			Test assessed			Test assessed		General	Test assessed
	Connectivity			TP vs FN			Study location			Study location			Study location			Study location
	Tournaround Time			Number of Participants		Accuracy - asymptomatic	Number of Participants		Accuracy - Ct Value	Number of Participants		Accuracy - children (<18 years)	Number of Participants		Accuracy - viral load >5 log10 copies/ml	Number of Participants
	Thoughput		Ct values	CT value (median)			True positives			Ct value			True positives			True positives
	Expected location			CT value (mean)			False positives			ct_label			False positives			False positives
	Head to Head?			CT value (lower range)			True negatives			True positives			True negatives			True negatives
	Peer reviewed?			CT value (upper range)			False negatives			False positives			False negatives			False negatives
	Type of study			CT value (IQR 1)			Sensitivity			True negatives			Sensitivity			Sensitivity
	Retro/Prosp?			CT value (IQR 3)			Lower 95 CI sensitivity			False negatives			Lower 95 CI sensitivity			Lower 95 CI sensitivity
	Study location			CT value (STDev)			Upper 95 CI sensitivity			Sensitivity			Upper 95 CI sensitivity			Upper 95 CI sensitivity
	Type of location						Specificity			Lower 95 CI sensitivity			Specificity			Specificity
	Study Population						Lower 95 CI specificity			Upper 95 CI sensitivity			Lower 95 CI specificity			Lower 95 CI specificity
	Screening criteria						Upper 95 CI specificity			Specificity			Upper 95 CI specificity			Upper 95 CI specificity
	Age (Median)						Viral load median			Lower 95 CI specificity			Comment			Comment
	Age (mean)						Viral load mean			Upper 95 CI specificity		Accuracy - adults (> or = 18 years)	Number of Participants		Accuracy - viral load inclduing >6 log10 copies/ml	Number of Participants
	Age (lower Range)						CT value (median)						True positives			True positives
	Age (upper Range)						CT value (mean)						False positives			False positives
	Age (IQR 1)					Accuracy - symptomatic	Number of Participants						True negatives			True negatives
	Age (IQR 3)						True positives						False negatives			False negatives
	Age (STDev)						False positives						Sensitivity			Sensitivity
	Gender (Number of Female)						True negatives						Lower 95 CI sensitivity			Lower 95 CI sensitivity
	Reference Standard						False negatives						Upper 95 CI sensitivity			Upper 95 CI sensitivity
	Type of RT-PCR						Sensitivity						Specificity			Specificity
	Type of RT-PCR_notes						Lower 95 CI sensitivity						Lower 95 CI specificity			Lower 95 CI specificity
	Type of sample (AG)						Upper 95 CI sensitivity						Upper 95 CI specificity			Upper 95 CI specificity
	sample_adjusted						Specificity									Comment
	Type of sample (PCR)						Lower 95 CI specificity								Accuracy - viral load including >7 log copies/ml	Number of Participants
	Testing procedure						Upper 95 CI specificity									True positives
	Why non-IFU*						Viral load median									False positives
	Why non-IFU_notes*						Viral load mean									True negatives
	Mentioned if followed IFU						CT value (median)									False negatives
	Transport medium						CT value (mean)									Sensitivity
	Sample condition					Accuracy - Duration of Symptoms <= 7 days	Number of Participants									Lower 95 CI sensitivity
Clinical data	Population size						True positives									Upper 95 CI sensitivity
	# of asymptomatic						False positives									Specificity
	# of symptomatic						True negatives									Lower 95 CI specificity
	# of hospitalized						False negatives									Upper 95 CI specificity
	# of children (<18 years)						Sensitivity									Comment
	# of adults (> or = 18 years)						Lower 95 CI sensitivity
	CT value (median)						Upper 95 CI sensitivity
	CT value (mean)						Specificity
	CT value (lower range)						Lower 95 CI specificity
	CT value (upper range)						Upper 95 CI specificity
	CT value (IQR 1)					Accuracy - Duration of Symptoms > 7 days	Number of Participants
	CT value (IQR 3)						True positives
	CT Value (STDev)						False positives
	Viral load (median)						True negatives
	Viral load (mean)						False negatives
	Viral load (lower Range)						Sensitivity
	Viral load (upper Range)						Lower 95 CI sensitivity
	Viral load (IQR 1)						Upper 95 CI sensitivity
	Viral load (IQR 3)						Specificity
	Viral load (STDev)						Lower 95 CI specificity
	Duration of symptoms (median)						Upper 95 CI specificity
	Duration of symptoms (mean)
	Duration of symptoms (lower range)
	Duration of symptoms (upper range)
	Duration of symptoms (IQR 1)
	Duration of symptoms (IQR 3)
	Duration of symptoms (STDev)
	Antigen levels (quantity vs COI)
	Antigen levels (Median)
	Antigen levels (Mean)
	Antigen levels (lower Range)
	Antigen levels (upper Range)
	Antigen levels (IQR 1)
	Antigen levels (IQR 3)
	Antigen levels (STDev)
Accuracy	True positives
	False positives
	True negatives
	False negatives
	Sensitivity
	Lower 95 CI sensitivity
	Upper 95 CI sensitivity
	Specificity
	Lower 95 CI specificity
Analytical	Upper 95 CI specificity
	Comment
	LOD by Ct value
	LOD by viral load
	viral load UNIT
	test-specific values (eg COI for Standard F)
	Comment
